# Supplementary material for: Factors related to a sense of economic insecurity among older adults who participate in social activities
Source: PLoS One. 2024 Mar 28;19(3):e0301280. doi: 10.1371/journal.pone.0301280 (PMC10977778; doi:10.1371/journal.pone.0301280)
Supplement: S1 Table — (XLSX) [file pone.0301280.s001.xlsx]

## Sheet: Data for analysis
Respondent number	Gender	Age	Age group	Household composition	Marital status	Cohabitating	Bereaved	Divorced	Separated	Having a child	Sence of economic insecurity	Illness	Sbjective symptoms of dementia	Using long-term care insurance services	Frequency of outing	Frequency of participation in socal activities	Working status	Social isolation	Loneliness	Subjective well-being total
1	Female	77	75-84	Living alone	Married	No	Yes	No	No	Yes	Worride	Yes	Yes	Yes	Once a week＋	Once a week＋	No	Yes	Not lonely	5
2	Female	88	85＋	Living alone	Married	No	Yes	No	No	Yes	Not worride	No	No	No	Less than once a week	Once a week＋	No	No	Not lonely	7
3	Female	75	75-84	With spouse/ children/ others	Married	No	Yes	No	No	Yes	Worride	Yes	No	No	Once a week＋	Once a week＋	Yes	No	Not lonely	3
4	Female	74	65-74	With spouse/ children/ others	Married	Yes	No	No	No	Yes	Worride	No	No	No	Once a week＋	Once a week＋	No	No	Not lonely	7
5	Female	78	75-84	Living alone	Married	No	Yes	No	No	Yes	Not worride	Yes	No	No	Once a week＋	Once a week＋	No	No	Not lonely	6
6	Female	86	85＋	With spouse/ children/ others	Married	No	Yes	No	No	Yes	Not worride	Yes	No	No	Once a week＋	Less than once a week	No	No	Not lonely	8
7	Female	73	65-74	Living alone	Married	No	Yes	No	No	Yes	Not worride	Yes	No	No	Once a week＋	Once a week＋	No	No	Not lonely	5
8	Female	81	75-84	Living alone	Married	No	Yes	No	No	Yes	Worride	Yes	No	No	Once a week＋	Once a week＋	Yes	No	Not lonely	5
9	Female	81	75-84	Living alone	Married	No	Yes	No	No	Yes	Worride	Yes	No	No	Once a week＋	Less than once a week	No	Yes	Not lonely	9
10	Female	74	65-74	With spouse/ children/ others	Married	Yes	No	No	No	Yes	Not worride	Yes	No	No	Once a week＋	Once a week＋	No	No	Not lonely	9
11	Male	68	65-74	With spouse/ children/ others	Married	Yes	No	No	No	No	Not worride	No	No	No	Once a week＋	Once a week＋	Yes	No	Not lonely	8
12	Female	76	75-84	With spouse/ children/ others	Married	Yes	No	No	No	No	Not worride	Yes	No	No	Once a week＋	Once a week＋	Yes	No	Not lonely	9
13	Female	77	75-84	With spouse/ children/ others	Married	Yes	No	No	No	Yes	Not worride	Yes	No	No	Once a week＋	Once a week＋	No	No	Not lonely	7
14	Female	82	75-84	Living alone	Married	No	Yes	No	No	Yes	Worride	Yes	No	No	Once a week＋	Once a week＋	No	Yes	Not lonely	0
15	Female	70	65-74	With spouse/ children/ others	Married	Yes	No	No	No	Yes	Not worride	No	No	No	Once a week＋	Once a week＋	No	Yes	Not lonely	8
16	Male	73	65-74	With spouse/ children/ others	Married	Yes	No	No	No	Yes	Worride	Yes	No	No	Once a week＋	Once a week＋	No	No	Not lonely	10
17	Female	75	75-84	Living alone	Married	No	No	Yes	No	Yes	Not worride	Yes	No	No	Once a week＋	Once a week＋	No	Yes	Not lonely	6
18	Female	83	75-84	With spouse/ children/ others	Married	Yes	No	No	No	Yes	Worride	Yes	No	No	Once a week＋	Once a week＋	No	No	Not lonely	6
19	Male	73	65-74	With spouse/ children/ others	Married	Yes	No	No	No	Yes	Not worride	Yes	No	No	Once a week＋	Once a week＋	No	No	Not lonely	7
20	Female	77	75-84	With spouse/ children/ others	I don't want to answer					Yes	Worride	Yes	No	No	Once a week＋	Less than once a week	No	Yes	Lonely	1
21	Female	74	65-74	Living alone	Unmarried					No	Not worride	Yes	No	No	Once a week＋	Once a week＋	No	Yes	Not lonely	9
22	Male	78	75-84	With spouse/ children/ others	Married	Yes	No	No	No	Yes	Worride	Yes	No	No	Once a week＋	Less than once a week	No	No	Not lonely	8
23	Female	76	75-84	Living alone	Married	No	Yes	No	No	Yes	Not worride	Yes	No	No	Once a week＋	Once a week＋	No	Yes	Not lonely	4
24	Male	83	75-84	Living alone	Married	No	Yes	No	No	Yes	Worride	Yes	No	No	Once a week＋	Once a week＋	No	Yes	Lonely	0
25	Female	70	65-74	With spouse/ children/ others	Married	Yes	No	No	No	Yes	Worride	Yes	No	No	Once a week＋	Once a week＋	No	No	Not lonely	6
26	Male	77	75-84	With spouse/ children/ others	Married	Yes	No	No	No	Yes	Not worride	Yes	No	No	Less than once a week	Once a week＋	No	No	Not lonely	8
27	Female	80	75-84	With spouse/ children/ others	Married	Yes	No	No	No	Yes	Not worride	Yes	Yes	No	Once a week＋	Less than once a week	No	Yes	Lonely	5
28	Female	72	65-74	With spouse/ children/ others	Married	Yes	No	No	No	Yes	Not worride	Yes	No	No	Once a week＋	Once a week＋	No	No	Not lonely	0
29	Female	73	65-74	With spouse/ children/ others	Married	No	Yes	No	No	Yes	Not worride	Yes	No	No	Once a week＋	Less than once a week	Yes	No	Not lonely	8
30	Female	81	75-84	With spouse/ children/ others	Married	Yes	No	No	No	Yes	Not worride	Yes	No	No	Once a week＋	Once a week＋	Yes	No	Not lonely	8
31	Female	81	75-84	Living alone	Married	No	Yes	No	No	Yes	Not worride	Yes	No	No	Once a week＋	Once a week＋	No	No	Not lonely	9
32	Male	96	85＋	Living alone	Married	No	Yes	No	No	Yes	Not worride	Yes	No	No	Once a week＋	Once a week＋	No	Yes	Not lonely	5
33	Female	71	65-74	With spouse/ children/ others	Married	Yes	No	No	No	Yes	Not worride	No	No	No	Once a week＋	Once a week＋	No	Yes	Not lonely	9
34	Female	84	75-84	Living alone	Married	No	No	No	Yes	Yes	Not worride	Yes	No	No	Once a week＋	Once a week＋	No	No	Not lonely	4
35	Male	79	75-84	With spouse/ children/ others	Married	Yes	No	No	No	Yes	Not worride	Yes	No	No	Once a week＋	Less than once a week	No	Yes	Not lonely	8
36	Female	70	65-74	With spouse/ children/ others	Married	No	Yes	No	No	Yes	Worride	No	No	No	Once a week＋	Once a week＋	Yes	No	Not lonely	8
37	Male	70	65-74	Living alone	Unmarried					No	Not worride	No	No	No	Once a week＋	Once a week＋	Yes	Yes	Not lonely	7
38	Female	81	75-84	With spouse/ children/ others	Married	Yes	No	No	No	Yes	Not worride	Yes	Yes	No	Once a week＋	Once a week＋	No	No	Not lonely	5
39	Female	71	65-74	With spouse/ children/ others	Married	Yes	No	No	No	Yes	Not worride	Yes	No	No	Once a week＋	Once a week＋	No	No	Not lonely	1
40	Female	89	85＋	Living alone	Married	No	Yes	No	No	Yes	Not worride	Yes	No	Yes	Once a week＋	Once a week＋	Yes	No	Not lonely	9
41	Female	74	65-74	Living alone	Married	No	No	No	Yes	Yes	Not worride	Yes	No	No	Once a week＋	Once a week＋	No	No	Not lonely	4
42	Female	80	75-84	Living alone	Married	No	Yes	No	No	Yes	Worride	Yes	No	No	Once a week＋	Once a week＋	No	No	Not lonely	7
43	Female	83	75-84	Living alone	Married	No	Yes	No	No	Yes	Worride	Yes	No	No	Once a week＋	Once a week＋	No	No	Not lonely	0
44	Female	83	75-84	With spouse/ children/ others	Married	Yes	No	No	No	Yes	Not worride	Yes	Yes	Yes	Once a week＋	Once a week＋	No	Yes	Not lonely	6
45	Female	81	75-84	With spouse/ children/ others	Married	No	Yes	No	No	Yes	Not worride	Yes	No	No	Once a week＋	Once a week＋	No	No	Not lonely	8
46	Male	70	65-74	With spouse/ children/ others	Married	Yes	No	No	No	Yes	Not worride	Yes	No	No	Once a week＋	Once a week＋	Yes	No	Not lonely	9
47	Female	76	75-84	With spouse/ children/ others	Married	Yes	No	No	No	Yes	Worride	Yes	No	No	Once a week＋	Once a week＋	No	No	Not lonely	9
48	Female	82	75-84	Living alone	Married	No	Yes	No	No	Yes	Not worride	Yes	No	No	Once a week＋	Once a week＋	Yes	No	Not lonely	11
49	Female	78	75-84	Living alone	Married	No	Yes	No	No	Yes	Not worride	Yes	No	No	Once a week＋	Less than once a week	No	No	Not lonely	9
50	Male	78	75-84	With spouse/ children/ others	Married	Yes	No	No	No	Yes	Not worride	Yes	No	No	Once a week＋	Once a week＋	No	No	Not lonely	10
51	Male	81	75-84	With spouse/ children/ others	Married	Yes	No	No	No	Yes	Worride	Yes	No	No	Once a week＋	Once a week＋	No	No	Not lonely	8
52	Male	75	75-84	With spouse/ children/ others	Married	Yes	No	No	No	No	Worride	Yes	No	No	Once a week＋	Once a week＋	No	Yes	Not lonely	2
53	Female	75	75-84	With spouse/ children/ others	Married	No	Yes	No	No	Yes	Not worride	Yes	No	No	Once a week＋	Once a week＋	No	No	Not lonely	4
54	Female	81	75-84	With spouse/ children/ others	Married	No	Yes	No	No	Yes	Not worride	Yes	Yes	No	Less than once a week	Less than once a week	No	No	Not lonely	8
55	Female	83	75-84	With spouse/ children/ others	Married	No	Yes	No	No	Yes	Not worride	Yes	No	No	Once a week＋	Once a week＋	No	No	Lonely	3
56	Female	72	65-74	With spouse/ children/ others	Married	No	Yes	No	No	Yes	Not worride	Yes	No	No	Once a week＋	Once a week＋	No	No	Not lonely	6
57	Female	74	65-74	With spouse/ children/ others	Married	Yes	No	No	No	Yes	Not worride	Yes	No	No	Once a week＋	Once a week＋	No	No	Lonely	5
58	Female	69	65-74	With spouse/ children/ others	Married	Yes	No	No	No	Yes	Worride	No	No	No	Once a week＋	Once a week＋	No	Yes	Not lonely	5
59	Female	73	65-74	With spouse/ children/ others	Married	Yes	No	No	No	Yes	Not worride	No	No	No	Once a week＋	Once a week＋	No	No	Not lonely	5
60	Female	76	75-84	With spouse/ children/ others	Married	No	Yes	No	No	Yes	Worride	Yes	No	No	Once a week＋	Once a week＋	No	No	Not lonely	9
61	Female	75	75-84	With spouse/ children/ others	Married	Yes	No	No	No	Yes	Not worride	Yes	No	No	Less than once a week	Once a week＋	No	No	Not lonely	9
62	Female	81	75-84	With spouse/ children/ others	Married	No	No	Yes	No	Yes	Worride	Yes	No	No	Once a week＋	Once a week＋	No	No	Lonely	6
63	Female	77	75-84	Living alone	Married	No	Yes	No	No	Yes	Not worride	Yes	No	No	Once a week＋	Once a week＋	No	Yes	Not lonely	10
64	Female	80	75-84	With spouse/ children/ others	Married	No	Yes	No	No	Yes	Worride	Yes	Yes	No	Once a week＋	Once a week＋	No	No	Lonely	4
65	Female	74	65-74	With spouse/ children/ others	Married	Yes	No	No	No	Yes	Worride	Yes	No	No	Once a week＋	Once a week＋	No	No	Not lonely	10
66	Male	77	75-84	With spouse/ children/ others	Married	Yes	No	No	No	Yes	Worride	Yes	Yes	Yes	Once a week＋	Once a week＋	No	Yes	Not lonely	8
67	Female	73	65-74	With spouse/ children/ others	Married	Yes	No	No	No	Yes	Not worride	Yes	No	No	Once a week＋	Once a week＋	No	No	Not lonely	9
68	Female	78	75-84	With spouse/ children/ others	Married	Yes	No	No	No	Yes	Not worride	Yes	Yes	No	Once a week＋	Once a week＋	No	Yes	Not lonely	1
69	Female	87	85＋	Living alone	Married	No	Yes	No	No	Yes	Worride	Yes	No	No	Once a week＋	Once a week＋	No	No	Not lonely	10
70	Female	77	75-84	Living alone	Married	No	Yes	No	No	Yes	Worride	No	No	No	Once a week＋	Once a week＋	No	No	Not lonely	9
71	Female	68	65-74	Living alone	Married	No	Yes	No	No	Yes	Not worride	Yes	No	No	Once a week＋	Once a week＋	No	No	Not lonely	10
72	Female	86	85＋	With spouse/ children/ others	Married	Yes	No	No	No	Yes	Worride	Yes	Yes	Yes	Once a week＋	Less than once a week	No	No	Lonely	2
73	Male	88	85＋	With spouse/ children/ others	Married	Yes	No	No	No	Yes	Worride	Yes	No	Yes	Once a week＋	Once a week＋	No	No	Lonely	2
74	Female	74	65-74	With spouse/ children/ others	Married	Yes	No	No	No	Yes	Worride	Yes	No	No	Once a week＋	Once a week＋	No	No	Not lonely	3
75	Female	88	85＋	Living alone	Married	No	Yes	No	No	Yes	Not worride	Yes	No	No	Once a week＋	Less than once a week	No	No	Not lonely	7
76	Female	85	85＋	With spouse/ children/ others	Married	No	Yes	No	No	Yes	Not worride	Yes	No	No	Once a week＋	Once a week＋	No	No	Not lonely	10
77	Male	90	85＋	Living alone	Married	No	Yes	No	No	Yes	Worride	Yes	No	No	Once a week＋	Once a week＋	No	Yes	Not lonely	5
78	Female	81	75-84	With spouse/ children/ others	Married	Yes	No	No	No	Yes	Not worride	Yes	No	No	Once a week＋	Once a week＋	No	Yes	Not lonely	8
79	Female	82	75-84	Living alone	Married	No	Yes	No	No	No	Not worride	No	No	No	Once a week＋	Once a week＋	No	No	Not lonely	11
80	Female	78	75-84	With spouse/ children/ others	Married	Yes	No	No	No	Yes	Not worride	No	No	No	Once a week＋	Once a week＋	No	Yes	Not lonely	7
81	Female	78	75-84	With spouse/ children/ others	Married	No	Yes	No	No	Yes	Worride	Yes	No	No	Once a week＋	Once a week＋	No	No	Lonely	1
82	Female	79	75-84	Living alone	Married	No	Yes	No	No	Yes	Worride	Yes	No	No	Once a week＋	Once a week＋	No	No	Not lonely	8
83	Male	79	75-84	With spouse/ children/ others	Married	Yes	No	No	No	Yes	Worride	Yes	Yes	No	Once a week＋	Once a week＋	No	Yes	Not lonely	7
84	Female	72	65-74	Living alone	Married	No	Yes	No	No	Yes	Not worride	No	No	No	Once a week＋	Once a week＋	Yes	No	Not lonely	9
85	Female	81	75-84	With spouse/ children/ others	Married	No	Yes	No	No	Yes	Worride	Yes	No	No	Once a week＋	Once a week＋	No	Yes	Not lonely	3
86	Female	73	65-74	With spouse/ children/ others	Married	No	Yes	No	No	Yes	Worride	No	No	No	Less than once a week	Once a week＋	No	No	Not lonely	7
87	Female	77	75-84	With spouse/ children/ others	Married	Yes	No	No	No	Yes	Worride	Yes	No	No	Once a week＋	Once a week＋	No	No	Not lonely	9
88	Female	79	75-84	With spouse/ children/ others	Married	Yes	No	No	No	No	Worride	Yes	No	Yes	Once a week＋	Once a week＋	No	No	Not lonely	5
89	Female	82	75-84	With spouse/ children/ others	Married	No	No	No	Yes	Yes	Not worride	Yes	Yes	Yes	Once a week＋	Once a week＋	No	No	Not lonely	1
90	Female	78	75-84	Living alone	Unmarried					No	Worride	Yes	No	No	Once a week＋	Once a week＋	No	Yes	Not lonely	4
91	Female	73	65-74	With spouse/ children/ others	Married	No	No	Yes	No	Yes	Worride	Yes	No	No	Once a week＋	Once a week＋	No	No	Not lonely	1
92	Female	74	65-74	Living alone	Married	No	Yes	No	No	Yes	Worride	Yes	No	No	Less than once a week	Once a week＋	Yes	No	Not lonely	4
93	Female	79	75-84	With spouse/ children/ others	Married	Yes	No	No	No	Yes	Worride	Yes	No	No	Once a week＋	Less than once a week	No	No	Not lonely	4
94	Male	77	75-84	With spouse/ children/ others	Married	Yes	No	No	No	Yes	Not worride	No	No	No	Once a week＋	Once a week＋	No	Yes	Not lonely	10
95	Female	71	65-74	Living alone	Married	No	Yes	No	No	Yes	Worride	Yes	No	No	Less than once a week	Once a week＋	No	Yes	Lonely	6
96	Female	66	65-74	With spouse/ children/ others	Married	Yes	No	No	No	Yes	Not worride	Yes	No	No	Once a week＋	Less than once a week	No	No	Not lonely	5
97	Male	75	75-84	With spouse/ children/ others	Married	Yes	No	No	No	Yes	Worride	Yes	No	No	Once a week＋	Once a week＋	No	No	Not lonely	8
98	Female	78	75-84	With spouse/ children/ others	Married	Yes	No	No	No	Yes	Worride	No	No	No	Once a week＋	Once a week＋	No	No	Not lonely	10
99	Male	85	85＋	With spouse/ children/ others	Married	Yes	No	No	No	Yes	Not worride	Yes	No	No	Less than once a week	Once a week＋	No	No	Not lonely	4
100	Female	75	75-84	Living alone	Married	No	No	Yes	No	No	Worride	Yes	No	No	Once a week＋	Less than once a week	No	Yes	Lonely	8
101	Female	84	75-84	With spouse/ children/ others	Married	Yes	No	No	No	Yes	Worride	Yes	No	No	Once a week＋	Once a week＋	No	No	Not lonely	7
102	Male	78	75-84	With spouse/ children/ others	Married	Yes	No	No	No	Yes	Not worride	Yes	No	No	Once a week＋	Once a week＋	No	Yes	Not lonely	10
103	Female	74	65-74	With spouse/ children/ others	Married	Yes	No	No	No	No	Not worride	No	No	No	Less than once a week	Less than once a week	No	No	Not lonely	8
104	Female	74	65-74	With spouse/ children/ others	Married	No	Yes	No	No	Yes	Not worride	Yes	No	No	Once a week＋	Once a week＋	No	Yes	Not lonely	10
105	Male	74	65-74	With spouse/ children/ others	Married	Yes	No	No	No	No	Not worride	No	No	No	Once a week＋	Once a week＋	No	No	Not lonely	9
106	Male	81	75-84	Living alone	Married	No	Yes	No	No	Yes	Worride	Yes	No	No	Once a week＋	Once a week＋	No	Yes	Not lonely	6
107	Male	72	65-74	With spouse/ children/ others	Married	Yes	No	No	No	Yes	Worride	Yes	No	No	Once a week＋	Once a week＋	Yes	No	Not lonely	11
108	Female	79	75-84	With spouse/ children/ others	Married	No	Yes	No	No	Yes	Worride	No	No	No	Once a week＋	Once a week＋	No	No	Not lonely	7
109	Female	79	75-84	Living alone	Married	No	Yes	No	No	Yes	Not worride	Yes	No	No	Once a week＋	Once a week＋	No	No	Not lonely	7
110	Female	72	65-74	With spouse/ children/ others	Married	Yes	No	No	No	Yes	Not worride	Yes	No	No	Once a week＋	Once a week＋	No	No	Not lonely	10
111	Female	79	75-84	Living alone	Married	No	Yes	No	No	Yes	Worride	Yes	No	No	Less than once a week	Less than once a week	No	Yes	Lonely	0
112	Male	80	75-84	With spouse/ children/ others	Married	Yes	No	No	No	Yes	Not worride	Yes	No	No	Once a week＋	Once a week＋	No	Yes	Not lonely	8
113	Female	84	75-84	With spouse/ children/ others	Married	Yes	No	No	No	Yes	Not worride	Yes	No	No	Less than once a week	Once a week＋	No	No	Not lonely	7
114	Female	75	75-84	With spouse/ children/ others	Married	Yes	No	No	No	Yes	Not worride	Yes	No	No	Once a week＋	Once a week＋	Yes	Yes	Not lonely	3
115	Female	75	75-84	Living alone	Married	No	Yes	No	No	Yes	Not worride	Yes	No	No	Once a week＋	Once a week＋	Yes	No	Not lonely	1
116	Female	77	75-84	Living alone	Married	No	Yes	No	No	Yes	Worride	Yes	Yes	No	Once a week＋	Once a week＋	No	Yes	Lonely	4
117	Female	83	75-84	With spouse/ children/ others	Married	Yes	No	No	No	Yes	Not worride	Yes	No	No	Once a week＋	Once a week＋	No	No	Not lonely	11
118	Female	89	85＋	Living alone	Married	No	Yes	No	No	Yes	Not worride	Yes	Yes	Yes	Less than once a week	Less than once a week	No	Yes	Not lonely	0
119	Female	68	65-74	With spouse/ children/ others	Married	Yes	No	No	No	Yes	Not worride	No	No	No	Once a week＋	Once a week＋	No	Yes	Not lonely	5
120	Male	72	65-74	With spouse/ children/ others	Married	Yes	No	No	No	Yes	Not worride	Yes	No	No	Once a week＋	Once a week＋	No	Yes	Not lonely	7
121	Female	72	65-74	With spouse/ children/ others	Married	Yes	No	No	No	Yes	Not worride	No	No	No	Once a week＋	Once a week＋	Yes	Yes	Lonely	3
122	Female	69	65-74	With spouse/ children/ others	Married	Yes	No	No	No	Yes	Not worride	Yes	No	No	Once a week＋	Less than once a week	No	No	Not lonely	9
123	Female	77	75-84	With spouse/ children/ others	Married	Yes	No	No	No	Yes	Worride	Yes	Yes	No	Once a week＋	Once a week＋	No	Yes	Not lonely	3
124	Female	67	65-74	Living alone	Married	No	Yes	No	No	Yes	Worride	Yes	No	No	Once a week＋	Once a week＋	No	No	Not lonely	7
125	Female	74	65-74	Living alone	Married	No	Yes	No	No	Yes	Worride	Yes	No	No	Less than once a week	Once a week＋	No	No	Lonely	3
126	Female	72	65-74	With spouse/ children/ others	Married	Yes	No	No	No	Yes	Worride	Yes	No	No	Once a week＋	Once a week＋	No	No	Not lonely	7
127	Male	75	75-84	With spouse/ children/ others	Married	Yes	No	No	No	Yes	Not worride	No	No	No	Once a week＋	Once a week＋	No	No	Not lonely	10
128	Female	75	75-84	With spouse/ children/ others	Married	Yes	No	No	No	Yes	Not worride	Yes	No	No	Once a week＋	Once a week＋	No	No	Not lonely	8
129	Female	82	75-84	With spouse/ children/ others	Married	No	Yes	No	No	Yes	Worride	No	No	No	Once a week＋	Less than once a week	No	No	Not lonely	8
130	Female	81	75-84	With spouse/ children/ others	Married	Yes	No	No	No	Yes	Not worride	Yes	No	No	Once a week＋	Once a week＋	No	No	Not lonely	10
131	Female	80	75-84	Living alone	Married	No	Yes	No	No	Yes	Not worride	Yes	No	No	Less than once a week	Once a week＋	No	No	Not lonely	5
132	Female	72	65-74	With spouse/ children/ others	Married	Yes	No	No	No	Yes	Not worride	Yes	No	No	Once a week＋	Once a week＋	No	No	Not lonely	10
133	Female	80	75-84	With spouse/ children/ others	Married	No	Yes	No	No	Yes	Worride	Yes	No	No	Once a week＋	Once a week＋	No	No	Not lonely	7
134	Female	74	65-74	Living alone	Married	No	Yes	No	No	Yes	Not worride	Yes	No	Yes	Once a week＋	Once a week＋	No	Yes	Not lonely	2
135	Female	87	85＋	Living alone	Married	No	Yes	No	No	No	Not worride	No	No	No	Once a week＋	Once a week＋	No	Yes	Not lonely	6
136	Female	80	75-84	With spouse/ children/ others	Married	Yes	No	No	No	Yes	Not worride	Yes	No	Yes	Once a week＋	Once a week＋	No	Yes	Lonely	6
137	Male	71	65-74	With spouse/ children/ others	Married	No	Yes	No	No	Yes	Not worride	Yes	No	No	Less than once a week	Once a week＋	No	Yes	Not lonely	10
138	Male	75	75-84	With spouse/ children/ others	Married	Yes	No	No	No	Yes	Not worride	Yes	No	No	Once a week＋	Once a week＋	No	No	Not lonely	10
139	Male	79	75-84	With spouse/ children/ others	Married	Yes	No	No	No	Yes	Not worride	Yes	No	No	Once a week＋	Once a week＋	No	No	Not lonely	9
140	Female	73	65-74	With spouse/ children/ others	Married	Yes	No	No	No	Yes	Not worride	Yes	No	No	Once a week＋	Once a week＋	No	No	Not lonely	8
141	Female	78	75-84	With spouse/ children/ others	Married	No	Yes	No	No	Yes	Not worride	Yes	No	No	Once a week＋	Once a week＋	No	No	Not lonely	5
142	Female	82	75-84	Living alone	Married	No	Yes	No	No	Yes	Worride	No	No	No	Once a week＋	Once a week＋	No	No	Not lonely	11
143	Female	83	75-84	Living alone	Married	No	Yes	No	No	No	Not worride	Yes	No	No	Once a week＋	Once a week＋	No	No	Not lonely	10
144	Female	75	75-84	Living alone	Unmarried					No	Worride	Yes	No	No	Once a week＋	Once a week＋	No	Yes	Not lonely	4
145	Female	75	75-84	With spouse/ children/ others	Married	Yes	No	No	No	Yes	Worride	No	No	No	Once a week＋	Once a week＋	No	Yes	Not lonely	4
146	Female	83	75-84	With spouse/ children/ others	Married	No	Yes	No	No	Yes	Not worride	Yes	Yes	No	Once a week＋	Once a week＋	No	No	Not lonely	4
147	Female	74	65-74	Living alone	Married	No	Yes	No	No	Yes	Not worride	No	No	No	Once a week＋	Once a week＋	No	No	Not lonely	10
148	Male	84	75-84	Living alone	Married	No	Yes	No	No	Yes	Not worride	Yes	No	No	Once a week＋	Once a week＋	Yes	No	Not lonely	9
149	Female	80	75-84	Living alone	Married	No	Yes	No	No	Yes	Worride	Yes	No	No	Once a week＋	Once a week＋	No	No	Not lonely	8
150	Female	81	75-84	With spouse/ children/ others	Married	No	Yes	No	No	Yes	Not worride	Yes	No	Yes	Once a week＋	Once a week＋	No	No	Not lonely	1
151	Female	72	65-74	Living alone	Married	No	Yes	No	No	Yes	Worride	Yes	No	No	Once a week＋	Once a week＋	No	No	Not lonely	7
152	Male	87	85＋	With spouse/ children/ others	Married	Yes	No	No	No	Yes	Not worride	Yes	No	No	Once a week＋	Once a week＋	No	No	Not lonely	10
153	Female	69	65-74	With spouse/ children/ others	Married	Yes	No	No	No	Yes	Worride	Yes	No	No	Once a week＋	Less than once a week	Yes	No	Not lonely	10
154	Female	79	75-84	With spouse/ children/ others	Married	Yes	No	No	No	Yes	Worride	Yes	No	No	Once a week＋	Once a week＋	No	No	Not lonely	6
155	Female	75	75-84	With spouse/ children/ others	Married	Yes	No	No	No	Yes	Not worride	Yes	No	No	Once a week＋	Once a week＋	No	No	Not lonely	9
156	Male	87	85＋	With spouse/ children/ others	Married	Yes	No	No	No	Yes	Worride	No	No	No	Once a week＋	Less than once a week	No	Yes	Not lonely	7
157	Male	74	65-74	With spouse/ children/ others	Married	Yes	No	No	No	Yes	Not worride	Yes	No	No	Once a week＋	Once a week＋	No	Yes	Lonely	8
158	Male	80	75-84	With spouse/ children/ others	Married	Yes	No	No	No	Yes	Worride	Yes	No	No	Once a week＋	Once a week＋	No	No	Not lonely	9
159	Female	84	75-84	Living alone	Married	No	Yes	No	No	Yes	Not worride	Yes	No	No	Less than once a week	Once a week＋	No	No	Not lonely	7
160	Male	77	75-84	With spouse/ children/ others	Married	Yes	No	No	No	Yes	Worride	Yes	No	No	Once a week＋	Less than once a week	No	Yes	Not lonely	7
161	Male	87	85＋	With spouse/ children/ others	Married	Yes	No	No	No	Yes	Worride	Yes	No	No	Less than once a week	Less than once a week	No	No	Not lonely	5
162	Female	80	75-84	Living alone	Married	No	Yes	No	No	Yes	Worride	Yes	No	No	Once a week＋	Once a week＋	No	No	Not lonely	6
163	Female	85	85＋	Living alone	Married	No	Yes	No	No	Yes	Not worride	Yes	No	No	Less than once a week	Less than once a week	No	Yes	Not lonely	3
164	Female	74	65-74	Living alone	Married	No	Yes	No	No	Yes	Worride	Yes	No	No	Once a week＋	Once a week＋	No	No	Not lonely	2
165	Female	82	75-84	Living alone	Married	No	Yes	No	No	Yes	Not worride	Yes	Yes	No	Once a week＋	Less than once a week	No	No	Not lonely	7
166	Female	75	75-84	With spouse/ children/ others	I don't want to answer					Yes	Not worride	No	No	No	Once a week＋	Once a week＋	No	Yes	Not lonely	8
167	Female	72	65-74	With spouse/ children/ others	Married	Yes	No	No	No	Yes	Not worride	Yes	No	No	Once a week＋	Once a week＋	No	No	Not lonely	5
168	Female	73	65-74	With spouse/ children/ others	Married	Yes	No	No	No	Yes	Worride	No	No	No	Once a week＋	Once a week＋	No	Yes	Not lonely	2
169	Female	87	85＋	Living alone	Married	No	Yes	No	No	Yes	Not worride	Yes	No	Yes	Once a week＋	Once a week＋	No	No	Not lonely	2
170	Female	82	75-84	Living alone	Married	No	Yes	No	No	Yes	Not worride	Yes	No	No	Once a week＋	Once a week＋	No	No	Not lonely	9
171	Female	84	75-84	Living alone	Married	Yes	No	No	No	Yes	Not worride	Yes	No	No	Once a week＋	Once a week＋	No	Yes	Not lonely	8
172	Female	75	75-84	With spouse/ children/ others	Married	Yes	No	No	No	Yes	Not worride	Yes	No	No	Once a week＋	Once a week＋	No	No	Not lonely	9
173	Female	73	65-74	Living alone	Married	No	Yes	No	No	Yes	Not worride	Yes	No	No	Once a week＋	Once a week＋	Yes	No	Not lonely	5
174	Female	73	65-74	With spouse/ children/ others	Married	No	Yes	No	No	Yes	Not worride	No	No	No	Once a week＋	Once a week＋	No	No	Not lonely	5
175	Male	89	85＋	With spouse/ children/ others	Married	Yes	No	No	No	Yes	Not worride	Yes	No	No	Once a week＋	Once a week＋	Yes	Yes	Not lonely	4
176	Female	75	75-84	With spouse/ children/ others	Married	Yes	No	No	No	Yes	Worride	Yes	No	No	Once a week＋	Once a week＋	No	Yes	Not lonely	5
177	Male	85	85＋	With spouse/ children/ others	Married	Yes	No	No	No	Yes	Not worride	Yes	No	No	Once a week＋	Once a week＋	No	Yes	Not lonely	8
178	Female	77	75-84	With spouse/ children/ others	Married	Yes	No	No	No	Yes	Worride	Yes	No	No	Once a week＋	Once a week＋	No	No	Not lonely	4
179	Female	75	75-84	With spouse/ children/ others	Married	Yes	No	No	No	Yes	Not worride	Yes	No	No	Once a week＋	Once a week＋	No	Yes	Not lonely	10
180	Female	75	75-84	With spouse/ children/ others	Married	Yes	No	No	No	Yes	Worride	No	No	No	Once a week＋	Once a week＋	Yes	No	Not lonely	7
181	Female	73	65-74	With spouse/ children/ others	Married	Yes	No	No	No	Yes	Not worride	No	No	No	Once a week＋	Once a week＋	No	No	Not lonely	10
182	Female	71	65-74	With spouse/ children/ others	Married	Yes	No	No	No	Yes	Not worride	No	No	No	Once a week＋	Once a week＋	No	No	Not lonely	9
183	Female	76	75-84	Living alone	Married	No	Yes	No	No	Yes	Not worride	No	No	No	Once a week＋	Once a week＋	No	Yes	Lonely	8
184	Female	92	85＋	With spouse/ children/ others	Married	No	Yes	No	No	Yes	Worride	Yes	No	Yes	Once a week＋	Once a week＋	No	No	Not lonely	7
185	Female	74	65-74	With spouse/ children/ others	Married	Yes	No	No	No	Yes	Not worride	No	No	No	Once a week＋	Once a week＋	No	No	Not lonely	7
186	Female	79	75-84	With spouse/ children/ others	Married	Yes	No	No	No	No	Not worride	Yes	No	No	Once a week＋	Once a week＋	Yes	No	Not lonely	5
187	Female	68	65-74	With spouse/ children/ others	Married	Yes	No	No	No	Yes	Worride	Yes	No	No	Once a week＋	Once a week＋	No	No	Not lonely	8
188	Female	77	75-84	With spouse/ children/ others	Married	Yes	No	No	No	Yes	Worride	Yes	No	No	Once a week＋	Once a week＋	No	Yes	Not lonely	8
189	Male	71	65-74	Living alone	Unmarried					No	Worride	Yes	Yes	Yes	Once a week＋	Less than once a week	No	Yes	Lonely	9
190	Male	86	85＋	With spouse/ children/ others	Married	Yes	No	No	No	Yes	Not worride	Yes	No	No	Once a week＋	Once a week＋	No	No	Not lonely	6
191	Female	85	85＋	With spouse/ children/ others	Married	No	No	Yes	No	Yes	Not worride	Yes	No	No	Once a week＋	Once a week＋	No	No	Not lonely	9
192	Female	79	75-84	Living alone	Married	No	Yes	No	No	Yes	Not worride	Yes	No	No	Once a week＋	Once a week＋	I don't want to answer	Yes	Not lonely	6
193	Female	87	85＋	With spouse/ children/ others	Married	No	Yes	No	No	Yes	Worride	Yes	No	Yes	Once a week＋	Less than once a week	No	Yes	Not lonely	9
194	Female	85	85＋	With spouse/ children/ others	Married	Yes	No	No	No	Yes	Worride	Yes	Yes	Yes	Once a week＋	Less than once a week	No	No	Not lonely	2
195	Female	72	65-74	With spouse/ children/ others	Married	Yes	No	No	No	Yes	Not worride	No	No	No	Once a week＋	Once a week＋	No	No	Not lonely	10
196	Female	74	65-74	Living alone	Unmarried					No	Worride	Yes	Yes	No	Less than once a week	Less than once a week	No	Yes	Not lonely	4
197	Female	65	65-74	With spouse/ children/ others	Married	Yes	No	No	No	Yes	Not worride	Yes	No	No	Once a week＋	Once a week＋	Yes	No	Not lonely	10
198	Female	78	75-84	With spouse/ children/ others	Married	Yes	No	No	No	Yes	Not worride	Yes	No	No	Once a week＋	Less than once a week	No	No	Not lonely	6
199	Female	84	75-84	Living alone	Married	No	Yes	No	No	Yes	Worride	Yes	No	No	Once a week＋	Once a week＋	No	Yes	Not lonely	7
200	Female	80	75-84	With spouse/ children/ others	Married	No	Yes	No	No	Yes	Worride	Yes	No	Yes	Once a week＋	Less than once a week	No	No	Not lonely	7
201	Female	87	85＋	With spouse/ children/ others	Married	No	Yes	No	No	Yes	Not worride	Yes	No	No	Once a week＋	Once a week＋	No	No	Not lonely	7
202	Female	85	85＋	Living alone	Married	No	Yes	No	No	No	Not worride	No	No	No	Once a week＋	Once a week＋	No	No	Not lonely	9
203	Female	80	75-84	With spouse/ children/ others	Married	Yes	No	No	No	Yes	Not worride	Yes	No	No	Once a week＋	Once a week＋	Yes	No	Not lonely	4
204	Female	79	75-84	With spouse/ children/ others	Married	No	Yes	No	No	Yes	Not worride	No	No	No	Once a week＋	Less than once a week	No	No	Not lonely	8
205	Female	79	75-84	Living alone	Married	No	No	Yes	No	Yes	Worride	Yes	No	No	Once a week＋	Once a week＋	No	No	Not lonely	9
206	Female	82	75-84	With spouse/ children/ others	Married	No	Yes	No	No	Yes	Not worride	Yes	Yes	Yes	Once a week＋	Less than once a week	No	No	Lonely	2
207	Male	82	75-84	With spouse/ children/ others	Married	Yes	No	No	No	Yes	Not worride	Yes	No	No	Once a week＋	Less than once a week	No	Yes	Not lonely	1
208	Female	83	75-84	Living alone	Married	No	Yes	No	No	Yes	Not worride	Yes	No	No	Once a week＋	Less than once a week	No	No	Not lonely	7
209	Female	81	75-84	Living alone	Married	No	Yes	No	No	Yes	Not worride	Yes	No	No	Once a week＋	Once a week＋	No	No	Not lonely	5
210	Female	77	75-84	With spouse/ children/ others	Married	Yes	No	No	No	Yes	Worride	Yes	No	No	Once a week＋	Less than once a week	No	No	Lonely	7
211	Female	79	75-84	With spouse/ children/ others	Married	No	No	No	Yes	Yes	Not worride	Yes	No	No	Once a week＋	Once a week＋	No	No	Not lonely	4
212	Female	65	65-74	With spouse/ children/ others	Married	Yes	No	No	No	Yes	Not worride	No	No	No	Once a week＋	Once a week＋	No	No	Not lonely	7
213	Female	77	75-84	With spouse/ children/ others	Married	No	Yes	No	No	Yes	Not worride	Yes	No	No	Once a week＋	Once a week＋	No	Yes	Not lonely	4
214	Female	85	85＋	Living alone	Married	No	Yes	No	No	Yes	Not worride	Yes	No	No	Once a week＋	Once a week＋	No	No	Not lonely	9
215	Female	89	85＋	With spouse/ children/ others	Married	No	Yes	No	No	Yes	Not worride	No	Yes	Yes	Less than once a week	Less than once a week	No	No	Not lonely	8
216	Female	78	75-84	With spouse/ children/ others	Married	Yes	No	No	No	No	Worride	Yes	No	No	Once a week＋	Once a week＋	No	No	Not lonely	7
217	Female	86	85＋	Living alone	Married	No	Yes	No	No	Yes	Not worride	Yes	No	Yes	Once a week＋	Once a week＋	No	Yes	Not lonely	7
218	Female	75	75-84	With spouse/ children/ others	Married	Yes	No	No	No	Yes	Not worride	Yes	No	No	Once a week＋	Once a week＋	No	No	Not lonely	10
219	Female	79	75-84	Living alone	Married	No	Yes	No	No	Yes	Not worride	Yes	No	No	Once a week＋	Once a week＋	No	No	Not lonely	10
220	Male	71	65-74	Living alone	Married	No	No	Yes	No	No	Not worride	Yes	No	Yes	Once a week＋	Once a week＋	No	Yes	Not lonely	6
221	Female	72	65-74	With spouse/ children/ others	Married	Yes	No	No	No	Yes	Not worride	Yes	No	No	Once a week＋	Once a week＋	Yes	No	Not lonely	9
222	Female	80	75-84	With spouse/ children/ others	Married	Yes	No	No	No	Yes	Not worride	Yes	No	No	Once a week＋	Once a week＋	No	Yes	Not lonely	5
223	Female	81	75-84	With spouse/ children/ others	Married	Yes	No	No	No	Yes	Not worride	Yes	No	No	Once a week＋	Once a week＋	No	No	Not lonely	9
224	Female	90	85＋	Living alone	Married	No	Yes	No	No	Yes	Not worride	Yes	No	No	Once a week＋	Less than once a week	No	No	Not lonely	6
225	Female	75	75-84	With spouse/ children/ others	Married	Yes	No	No	No	Yes	Worride	Yes	No	No	Once a week＋	Once a week＋	No	No	Not lonely	7
226	Female	77	75-84	Living alone	Married	No	Yes	No	No	Yes	Worride	No	No	No	Once a week＋	Once a week＋	No	Yes	Not lonely	0
227	Female	67	65-74	With spouse/ children/ others	Married	Yes	No	No	No	Yes	Worride	No	No	No	Once a week＋	Once a week＋	No	No	Lonely	4
228	Female	75	75-84	With spouse/ children/ others	Married	Yes	No	No	No	Yes	Worride	Yes	No	No	Once a week＋	Once a week＋	No	No	Not lonely	7
229	Female	77	75-84	With spouse/ children/ others	Married	Yes	No	No	No	Yes	Worride	Yes	No	No	Once a week＋	Less than once a week	No	No	Not lonely	8
230	Female	83	75-84	With spouse/ children/ others	Married	Yes	No	No	No	Yes	Worride	Yes	No	No	Once a week＋	Once a week＋	No	Yes	Not lonely	7
231	Female	93	85＋	With spouse/ children/ others	Married	No	Yes	No	No	Yes	Not worride	Yes	No	No	Less than once a week	Once a week＋	Yes	No	Not lonely	7
232	Female	88	85＋	Living alone	Married	No	Yes	No	No	Yes	Not worride	Yes	No	No	Less than once a week	Once a week＋	No	Yes	Not lonely	7
233	Male	76	75-84	With spouse/ children/ others	Married	Yes	No	No	No	Yes	Worride	Yes	No	No	Less than once a week	Less than once a week	No	Yes	Not lonely	11
234	Female	73	65-74	With spouse/ children/ others	Married	Yes	No	No	No	Yes	Worride	Yes	No	No	Once a week＋	Once a week＋	No	No	Not lonely	8
235	Female	82	75-84	Living alone	Married	No	Yes	No	No	No	Not worride	Yes	No	No	Once a week＋	Once a week＋	No	No	Not lonely	6
236	Female	79	75-84	With spouse/ children/ others	Married	No	Yes	No	No	Yes	Not worride	Yes	No	No	Once a week＋	Once a week＋	No	No	Not lonely	5
237	Female	81	75-84	With spouse/ children/ others	Married	Yes	No	No	No	Yes	Not worride	No	No	No	Once a week＋	Once a week＋	No	No	Not lonely	6
238	Female	82	75-84	With spouse/ children/ others	Married	No	Yes	No	No	Yes	Not worride	Yes	No	No	Once a week＋	Once a week＋	No	Yes	Not lonely	9
239	Female	80	75-84	Living alone	Married	No	Yes	No	No	Yes	Not worride	Yes	No	No	Less than once a week	Once a week＋	No	No	Not lonely	6
240	Female	74	65-74	Living alone	Married	No	Yes	No	No	Yes	Worride	Yes	No	No	Once a week＋	Once a week＋	No	No	Not lonely	11
241	Female	72	65-74	With spouse/ children/ others	Married	Yes	No	No	No	Yes	Worride	Yes	No	No	Once a week＋	Less than once a week	Yes	Yes	Not lonely	8
242	Female	75	75-84	With spouse/ children/ others	Married	Yes	No	No	No	Yes	Worride	Yes	No	No	Once a week＋	Less than once a week	No	No	Lonely	2
243	Female	87	85＋	Living alone	Married	No	Yes	No	No	Yes	Not worride	Yes	No	No	Once a week＋	Once a week＋	No	No	Lonely	3
244	Female	71	65-74	With spouse/ children/ others	Married	Yes	No	No	No	Yes	Not worride	Yes	No	No	Once a week＋	Once a week＋	No	No	Not lonely	9
245	Female	78	75-84	With spouse/ children/ others	Married	No	Yes	No	No	Yes	Worride	Yes	No	No	Once a week＋	Once a week＋	No	No	Not lonely	7
246	Female	82	75-84	With spouse/ children/ others	Married	No	Yes	No	No	Yes	Not worride	Yes	No	No	Once a week＋	Once a week＋	No	No	Not lonely	7
247	Female	75	75-84	Living alone	Married	No	Yes	No	No	Yes	Worride	Yes	No	No	Once a week＋	Once a week＋	No	No	Lonely	4
248	Female	83	75-84	Living alone	Married	No	Yes	No	No	Yes	Not worride	Yes	No	No	Less than once a week	Once a week＋	No	No	Not lonely	6
249	Male	70	65-74	With spouse/ children/ others	Married	Yes	No	No	No	Yes	Not worride	No	No	No	Once a week＋	Once a week＋	No	No	Not lonely	10
250	Female	75	75-84	With spouse/ children/ others	Married	Yes	No	No	No	Yes	Not worride	Yes	No	No	Once a week＋	Once a week＋	Yes	No	Not lonely	3
251	Female	84	75-84	With spouse/ children/ others	Married	No	Yes	No	No	Yes	Not worride	Yes	No	No	Once a week＋	Once a week＋	No	Yes	Not lonely	7
252	Female	75	75-84	Living alone	Married	No	Yes	No	No	Yes	Worride	Yes	No	No	Once a week＋	Once a week＋	No	No	Not lonely	10
253	Female	86	85＋	Living alone	Married	No	Yes	No	No	Yes	Not worride	Yes	No	No	Once a week＋	Once a week＋	No	Yes	Lonely	4
254	Female	72	65-74	With spouse/ children/ others	Married	Yes	No	No	No	Yes	Worride	Yes	No	No	Once a week＋	Once a week＋	No	Yes	Not lonely	5
255	Female	90	85＋	With spouse/ children/ others	Married	No	Yes	No	No	Yes	Not worride	Yes	No	No	Less than once a week	Once a week＋	No	No	Not lonely	9
256	Female	84	75-84	With spouse/ children/ others	Married	No	Yes	No	No	Yes	Worride	Yes	No	No	Once a week＋	Once a week＋	Yes	No	Not lonely	9
257	Male	88	85＋	With spouse/ children/ others	Married	Yes	No	No	No	Yes	Not worride	No	Yes	Yes	Once a week＋	Less than once a week	No	Yes	Lonely	2
258	Female	80	75-84	With spouse/ children/ others	Married	Yes	No	No	No	Yes	Not worride	Yes	No	No	Once a week＋	Once a week＋	No	No	Not lonely	7
259	Female	81	75-84	With spouse/ children/ others	Married	No	Yes	No	No	Yes	Worride	Yes	No	No	Once a week＋	Once a week＋	No	No	Not lonely	8
260	Female	76	75-84	Living alone	Married	No	Yes	No	No	Yes	Not worride	Yes	No	No	Once a week＋	Once a week＋	No	Yes	Not lonely	5
261	Female	78	75-84	With spouse/ children/ others	Married	Yes	No	No	No	Yes	Not worride	Yes	No	No	Once a week＋	Once a week＋	No	No	Not lonely	10
262	Female	72	65-74	Living alone	Married	No	Yes	No	No	Yes	Worride	No	No	No	Once a week＋	Less than once a week	Yes	No	Not lonely	10
263	Female	86	85＋	With spouse/ children/ others	Married	No	Yes	No	No	Yes	Worride	Yes	Yes	Yes	Once a week＋	Less than once a week	No	Yes	Lonely	0
264	Female	85	85＋	Living alone	Married	No	Yes	No	No	Yes	Worride	Yes	Yes	Yes	Once a week＋	Once a week＋	No	Yes	Lonely	0
265	Female	80	75-84	With spouse/ children/ others	Married	Yes	No	No	No	Yes	Not worride	Yes	No	No	Once a week＋	Once a week＋	No	No	Not lonely	6
266	Female	90	85＋	With spouse/ children/ others	Married	Yes	No	No	No	Yes	Worride	Yes	No	No	Less than once a week	Once a week＋	No	No	Not lonely	5
267	Female	74	65-74	With spouse/ children/ others	Married	Yes	No	No	No	Yes	Not worride	No	No	No	Once a week＋	Less than once a week	No	No	Not lonely	9
268	Female	81	75-84	With spouse/ children/ others	Married	Yes	No	No	No	Yes	Not worride	Yes	No	No	Once a week＋	Once a week＋	No	No	Not lonely	6
269	Male	76	75-84	With spouse/ children/ others	Married	Yes	No	No	No	Yes	Not worride	Yes	No	No	Once a week＋	Once a week＋	No	No	Not lonely	9
270	Female	73	65-74	With spouse/ children/ others	Married	No	No	Yes	No	Yes	Worride	Yes	No	No	Once a week＋	Once a week＋	No	No	Not lonely	3
271	Male	73	65-74	With spouse/ children/ others	Married	Yes	No	No	No	Yes	Not worride	No	No	No	Once a week＋	Once a week＋	Yes	No	Not lonely	11
272	Female	91	85＋	With spouse/ children/ others	Married	No	Yes	No	No	Yes	Not worride	Yes	Yes	Yes	Less than once a week	Once a week＋	No	Yes	Not lonely	7
273	Female	78	75-84	Living alone	Married	No	Yes	No	No	Yes	Not worride	Yes	No	No	Once a week＋	Once a week＋	No	No	Not lonely	7
274	Female	74	65-74	Living alone	Married	No	Yes	No	No	Yes	Not worride	Yes	No	No	Once a week＋	Once a week＋	No	Yes	Not lonely	4
275	Female	90	85＋	Living alone	Married	No	Yes	No	No	Yes	Not worride	Yes	No	Yes	Once a week＋	Once a week＋	Yes	No	Not lonely	9
276	Female	89	85＋	Living alone	Married	No	Yes	No	No	Yes	Not worride	Yes	No	No	Once a week＋	Once a week＋	No	No	Not lonely	7
277	Female	80	75-84	With spouse/ children/ others	Married	No	Yes	No	No	Yes	Worride	Yes	No	No	Once a week＋	Once a week＋	No	Yes	Not lonely	4
278	Female	72	65-74	With spouse/ children/ others	Married	Yes	No	No	No	Yes	Worride	Yes	No	No	Once a week＋	Once a week＋	No	No	Not lonely	9
279	Female	81	75-84	Living alone	Married	No	No	Yes	No	Yes	Worride	Yes	No	No	Once a week＋	Once a week＋	No	No	Not lonely	4
280	Male	75	75-84	With spouse/ children/ others	Married	Yes	No	No	No	Yes	Worride	Yes	No	No	Once a week＋	Once a week＋	No	No	Not lonely	8
281	Female	88	85＋	Living alone	Married	No	Yes	No	No	Yes	Not worride	Yes	No	No	Once a week＋	Once a week＋	No	No	Not lonely	8
282	Female	77	75-84	With spouse/ children/ others	Married	Yes	No	No	No	Yes	Worride	Yes	No	No	Once a week＋	Once a week＋	No	No	Not lonely	6
283	Female	74	65-74	With spouse/ children/ others	Married	Yes	No	No	No	Yes	Worride	Yes	No	No	Once a week＋	Once a week＋	No	Yes	Not lonely	3
284	Female	73	65-74	With spouse/ children/ others	Married	Yes	No	No	No	No	Worride	Yes	No	No	Once a week＋	Once a week＋	No	Yes	Not lonely	1
285	Male	76	75-84	With spouse/ children/ others	Married	Yes	No	No	No	Yes	Not worride	Yes	No	No	Once a week＋	Less than once a week	No	Yes	Not lonely	9
286	Female	90	85＋	With spouse/ children/ others	Married	No	Yes	No	No	Yes	Worride	Yes	No	No	Once a week＋	Once a week＋	No	Yes	Not lonely	9
287	Female	75	75-84	With spouse/ children/ others	Married	Yes	No	No	No	Yes	Worride	Yes	No	No	Once a week＋	Once a week＋	No	No	Not lonely	7
288	Female	85	85＋	With spouse/ children/ others	Married	No	Yes	No	No	Yes	Worride	Yes	No	No	Once a week＋	Once a week＋	No	No	Not lonely	5
289	Male	89	85＋	With spouse/ children/ others	Married	No	Yes	No	No	Yes	Worride	Yes	No	No	Once a week＋	Once a week＋	No	No	Lonely	5
290	Male	74	65-74	Living alone	Married	No	No	Yes	No	Yes	Worride	No	No	No	Once a week＋	Once a week＋	No	Yes	Not lonely	4
291	Female	66	65-74	With spouse/ children/ others	Unmarried					No	Not worride	Yes	No	No	Once a week＋	Once a week＋	No	Yes	Not lonely	10
292	Female	74	65-74	With spouse/ children/ others	Married	Yes	No	No	No	Yes	Not worride	No	No	No	Once a week＋	Once a week＋	No	Yes	Lonely	7
293	Female	66	65-74	With spouse/ children/ others	Married	Yes	No	No	No	No	Worride	Yes	No	No	Once a week＋	Once a week＋	Yes	Yes	Not lonely	4
294	Female	75	75-84	Living alone	Married	No	Yes	No	No	Yes	Worride	Yes	No	No	Once a week＋	Once a week＋	No	No	Not lonely	6
295	Male	85	85＋	Living alone	Married	No	Yes	No	No	Yes	Worride	Yes	No	No	Once a week＋	Once a week＋	Yes	No	Not lonely	7
296	Female	83	75-84	Living alone	Married	No	Yes	No	No	Yes	Not worride	Yes	No	No	Once a week＋	Once a week＋	No	Yes	Not lonely	4
297	Female	75	75-84	With spouse/ children/ others	Married	No	Yes	No	No	Yes	Not worride	No	No	No	Once a week＋	Once a week＋	No	No	Not lonely	2
298	Female	75	75-84	With spouse/ children/ others	Married	Yes	No	No	No	Yes	Worride	Yes	No	No	Once a week＋	Once a week＋	No	No	Not lonely	8
299	Female	78	75-84	Living alone	Married	No	Yes	No	No	Yes	Worride	No	No	No	Once a week＋	Once a week＋	No	Yes	Not lonely	1
300	Female	75	75-84	With spouse/ children/ others	Married	Yes	No	No	No	Yes	Worride	Yes	No	No	Once a week＋	Once a week＋	No	Yes	Not lonely	5
301	Female	79	75-84	With spouse/ children/ others	Married	Yes	No	No	No	Yes	Not worride	Yes	No	No	Once a week＋	Once a week＋	No	No	Not lonely	8
302	Female	75	75-84	With spouse/ children/ others	Married	Yes	No	No	No	Yes	Not worride	Yes	No	No	Once a week＋	Once a week＋	No	No	Not lonely	8
303	Female	82	75-84	With spouse/ children/ others	Married	No	Yes	No	No	Yes	Not worride	Yes	No	No	Less than once a week	Once a week＋	No	Yes	Not lonely	8
304	Female	91	85＋	With spouse/ children/ others	Married	No	Yes	No	No	Yes	Not worride	Yes	No	No	Less than once a week	Once a week＋	No	No	Not lonely	8
305	Male	80	75-84	With spouse/ children/ others	Married	Yes	No	No	No	Yes	Worride	Yes	No	No	Once a week＋	Once a week＋	Yes	Yes	Not lonely	10
306	Female	90	85＋	Living alone	Married	No	No	Yes	No	Yes	Not worride	No	No	No	Once a week＋	Once a week＋	No	No	Not lonely	1
307	Female	80	75-84	With spouse/ children/ others	Married	Yes	No	No	No	Yes	Not worride	Yes	No	No	Once a week＋	Once a week＋	No	Yes	Not lonely	7
308	Female	79	75-84	Living alone	Married	No	Yes	No	No	Yes	Not worride	Yes	No	No	Once a week＋	Once a week＋	No	Yes	Not lonely	7
309	Female	68	65-74	With spouse/ children/ others	Married	Yes	No	No	No	Yes	Not worride	Yes	No	No	Once a week＋	Once a week＋	No	No	Not lonely	6
310	Female	76	75-84	Living alone	Married	No	No	No	Yes	Yes	Worride	No	No	No	Once a week＋	Once a week＋	Yes	No	Not lonely	7
311	Female	72	65-74	With spouse/ children/ others	Married	Yes	No	No	No	Yes	Worride	Yes	No	No	Once a week＋	Once a week＋	No	No	Not lonely	7
312	Female	71	65-74	With spouse/ children/ others	Married	Yes	No	No	No	Yes	Worride	No	No	No	Once a week＋	Once a week＋	No	Yes	Not lonely	2
313	Female	84	75-84	Living alone	Married	No	Yes	No	No	Yes	Not worride	Yes	No	No	Once a week＋	Once a week＋	No	No	Not lonely	8
314	Female	75	75-84	With spouse/ children/ others	Married	No	No	No	Yes	Yes	Worride	Yes	No	No	Once a week＋	Once a week＋	No	Yes	Not lonely	4
315	Female	83	75-84	Living alone	Married	No	Yes	No	No	Yes	Not worride	Yes	No	No	Once a week＋	Once a week＋	Yes	No	Not lonely	9
316	Female	77	75-84	With spouse/ children/ others	Married	No	No	Yes	No	Yes	Worride	Yes	Yes	No	Once a week＋	Once a week＋	No	No	Not lonely	1
317	Female	72	65-74	Living alone	Married	No	No	Yes	No	Yes	Not worride	No	No	No	Once a week＋	Less than once a week	Yes	No	Not lonely	9
318	Female	74	65-74	With spouse/ children/ others	Married	Yes	No	No	No	No	Worride	No	No	No	Once a week＋	Once a week＋	No	Yes	Not lonely	6
319	Female	86	85＋	With spouse/ children/ others	Married	Yes	No	No	No	Yes	Not worride	Yes	No	No	Once a week＋	Once a week＋	No	No	Not lonely	9
320	Female	67	65-74	With spouse/ children/ others	Married	Yes	No	No	No	Yes	Worride	Yes	No	No	Less than once a week	Once a week＋	No	Yes	Not lonely	7
321	Male	94	85＋	With spouse/ children/ others	Married	Yes	No	No	No	Yes	Not worride	Yes	Yes	Yes	Less than once a week	Once a week＋	Yes	No	Not lonely	5
322	Female	92	85＋	Living alone	Married	No	Yes	No	No	Yes	Not worride	Yes	Yes	Yes	Once a week＋	Once a week＋	No	No	Not lonely	0
323	Female	78	75-84	With spouse/ children/ others	Married	No	Yes	No	No	Yes	Worride	No	No	No	Once a week＋	Less than once a week	No	Yes	Not lonely	1
324	Female	75	75-84	Living alone	Unmarried					No	Worride	Yes	No	No	Once a week＋	Once a week＋	No	No	Not lonely	3
325	Female	76	75-84	Living alone	Married	No	Yes	No	No	Yes	Not worride	Yes	Yes	No	Less than once a week	Once a week＋	No	Yes	Not lonely	8
326	Female	73	65-74	Living alone	Married	No	Yes	No	No	Yes	Worride	Yes	No	No	Less than once a week	Once a week＋	No	Yes	Not lonely	7
327	Female	76	75-84	With spouse/ children/ others	Married	No	No	Yes	No	Yes	Worride	Yes	No	No	Once a week＋	Once a week＋	No	No	Not lonely	2
328	Female	89	85＋	Living alone	Married	No	Yes	No	No	Yes	Not worride	Yes	Yes	Yes	Less than once a week	Once a week＋	No	Yes	Not lonely	1
329	Male	80	75-84	With spouse/ children/ others	Married	Yes	No	No	No	Yes	Worride	Yes	Yes	No	Once a week＋	Once a week＋	No	Yes	Lonely	0
330	Female	72	65-74	Living alone	Married	No	Yes	No	No	Yes	Not worride	Yes	No	No	Once a week＋	Once a week＋	No	Yes	Not lonely	8
331	Male	77	75-84	With spouse/ children/ others	Married	Yes	No	No	No	Yes	Not worride	Yes	No	No	Once a week＋	Once a week＋	No	Yes	Not lonely	2
332	Female	69	65-74	Living alone	Married	No	No	Yes	No	Yes	Worride	Yes	No	No	Once a week＋	Once a week＋	No	Yes	Lonely	0
333	Female	79	75-84	With spouse/ children/ others	Married	Yes	No	No	No	Yes	Worride	Yes	Yes	No	Once a week＋	Once a week＋	No	Yes	Lonely	6
334	Female	74	65-74	With spouse/ children/ others	Married	Yes	No	No	No	Yes	Worride	Yes	No	No	Once a week＋	Once a week＋	No	No	Not lonely	7
335	Female	79	75-84	With spouse/ children/ others	Married	No	Yes	No	No	Yes	Not worride	Yes	No	Yes	Once a week＋	Once a week＋	No	No	Not lonely	7
336	Female	70	65-74	With spouse/ children/ others	Married	Yes	No	No	No	Yes	Not worride	No	No	No	Once a week＋	Once a week＋	No	No	Not lonely	9
337	Female	80	75-84	With spouse/ children/ others	Married	No	Yes	No	No	Yes	Worride	Yes	No	No	Once a week＋	Once a week＋	No	No	Not lonely	6
338	Female	68	65-74	With spouse/ children/ others	Married	Yes	No	No	No	Yes	Worride	Yes	No	No	Once a week＋	Once a week＋	No	Yes	Lonely	6
339	Female	79	75-84	With spouse/ children/ others	Married	No	Yes	No	No	Yes	Worride	Yes	Yes	No	Once a week＋	Once a week＋	No	Yes	Not lonely	3
340	Female	70	65-74	With spouse/ children/ others	Married	No	Yes	No	No	Yes	Worride	No	No	No	Once a week＋	Once a week＋	Yes	No	Not lonely	11
341	Female	77	75-84	With spouse/ children/ others	Married	Yes	No	No	No	Yes	Worride	Yes	No	No	Less than once a week	Less than once a week	No	No	Not lonely	10
342	Female	81	75-84	With spouse/ children/ others	Married	Yes	No	No	No	Yes	Worride	Yes	No	No	Once a week＋	Once a week＋	No	No	Lonely	5
343	Female	68	65-74	With spouse/ children/ others	Married	Yes	No	No	No	Yes	Worride	Yes	No	No	Once a week＋	Once a week＋	No	No	Not lonely	6
344	Female	75	75-84	With spouse/ children/ others	Married	Yes	No	No	No	Yes	Worride	Yes	No	No	Once a week＋	Once a week＋	No	Yes	Not lonely	5
345	Male	83	75-84	With spouse/ children/ others	Married	Yes	No	No	No	Yes	Worride	Yes	Yes	Yes	Less than once a week	Once a week＋	No	Yes	Not lonely	5
346	Female	84	75-84	Living alone	Married	No	Yes	No	No	Yes	Worride	Yes	No	No	Once a week＋	Once a week＋	No	Yes	Not lonely	8
347	Female	88	85＋	With spouse/ children/ others	Married	No	Yes	No	No	Yes	Not worride	Yes	Yes	No	Once a week＋	Once a week＋	No	No	Not lonely	8
348	Male	88	85＋	Living alone	Married	No	Yes	No	No	Yes	Not worride	Yes	No	Yes	Once a week＋	Once a week＋	No	No	Not lonely	9
349	Male	90	85＋	With spouse/ children/ others	Married	Yes	No	No	No	Yes	Not worride	Yes	Yes	Yes	Less than once a week	Once a week＋	No	Yes	Not lonely	3
350	Male	94	85＋	Living alone	Married	No	No	No	Yes	Yes	Not worride	Yes	Yes	Yes	Once a week＋	Once a week＋	No	No	Lonely	3
351	Female	81	75-84	Living alone	Married	No	No	No	Yes	Yes	Worride	Yes	No	Yes	Once a week＋	Once a week＋	No	Yes	Not lonely	4
352	Female	89	85＋	With spouse/ children/ others	Married	Yes	No	No	No	Yes	Not worride	Yes	Yes	Yes	Once a week＋	Once a week＋	No	No	Not lonely	7
353	Male	67	65-74	With spouse/ children/ others	Married	Yes	No	No	No	Yes	Worride	Yes	No	Yes	Once a week＋	Once a week＋	No	Yes	Lonely	3
354	Female	87	85＋	Living alone	Married	No	Yes	No	No	Yes	Not worride	Yes	No	Yes	Once a week＋	Once a week＋	No	No	Not lonely	4
355	Female	85	85＋	With spouse/ children/ others	Married	Yes	No	No	No	Yes	Not worride	Yes	No	Yes	Once a week＋	Once a week＋	No	No	Not lonely	0
356	Female	83	75-84	Living alone	Married	No	Yes	No	No	Yes	Worride	Yes	Yes	Yes	Less than once a week	Once a week＋	No	Yes	Lonely	1
357	Female	93	85＋	Living alone	Married	No	Yes	No	No	Yes	Not worride	Yes	No	Yes	Once a week＋	Once a week＋	No	No	Not lonely	5
358	Female	83	75-84	With spouse/ children/ others	Married	Yes	No	No	No	Yes	Not worride	Yes	No	No	Once a week＋	Once a week＋	No	Yes	Lonely	9
359	Female	78	75-84	With spouse/ children/ others	Married	Yes	No	No	No	Yes	Not worride	Yes	Yes	No	Once a week＋	Once a week＋	No	No	Lonely	6
360	Female	73	65-74	With spouse/ children/ others	Married	Yes	No	No	No	Yes	Not worride	No	No	No	Once a week＋	Once a week＋	No	No	Not lonely	9
361	Female	79	75-84	With spouse/ children/ others	Married	Yes	No	No	No	Yes	Not worride	Yes	No	No	Once a week＋	Once a week＋	No	No	Not lonely	8
362	Female	80	75-84	With spouse/ children/ others	Married	Yes	No	No	No	Yes	Not worride	Yes	No	No	Once a week＋	Once a week＋	No	No	Not lonely	10
363	Female	86	85＋	Living alone	Married	No	Yes	No	No	Yes	Not worride	Yes	No	No	Once a week＋	Once a week＋	No	No	Not lonely	6
364	Female	77	75-84	With spouse/ children/ others	Married	Yes	No	No	No	Yes	Not worride	Yes	Yes	No	Once a week＋	Once a week＋	No	No	Not lonely	9
365	Female	82	75-84	Living alone	Married	No	Yes	No	No	Yes	Not worride	Yes	No	No	Less than once a week	Less than once a week	No	No	Not lonely	6
366	Male	84	75-84	With spouse/ children/ others	Married	Yes	No	No	No	Yes	Not worride	Yes	Yes	Yes	Less than once a week	Once a week＋	No	Yes	Lonely	4
367	Male	85	85＋	With spouse/ children/ others	Married	Yes	No	No	No	Yes	Worride	Yes	No	No	Once a week＋	Once a week＋	No	No	Not lonely	6
368	Male	90	85＋	Living alone	Married	No	Yes	No	No	Yes	Not worride	Yes	No	No	Once a week＋	Once a week＋	No	Yes	Not lonely	8
369	Female	75	75-84	Living alone	Married	No	Yes	No	No	Yes	Worride	Yes	No	No	Once a week＋	Once a week＋	Yes	Yes	Not lonely	8
370	Male	75	75-84	With spouse/ children/ others	Married	Yes	No	No	No	Yes	Not worride	Yes	No	No	Once a week＋	Once a week＋	Yes	No	Not lonely	7
371	Female	74	65-74	With spouse/ children/ others	Married	Yes	No	No	No	Yes	Not worride	No	No	No	Less than once a week	Once a week＋	No	Yes	Not lonely	6
372	Female	83	75-84	Living alone	Married	No	Yes	No	No	Yes	Worride	Yes	No	No	Once a week＋	Less than once a week	No	No	Lonely	2
373	Female	88	85＋	Living alone	Married	No	Yes	No	No	Yes	Worride	Yes	No	No	Once a week＋	Once a week＋	No	No	Not lonely	8
374	Female	72	65-74	With spouse/ children/ others	Married	Yes	No	No	No	Yes	Not worride	Yes	No	No	Once a week＋	Once a week＋	No	No	Not lonely	9
375	Female	89	85＋	Living alone	Married	No	Yes	No	No	Yes	Not worride	Yes	No	No	Less than once a week	Once a week＋	No	Yes	Not lonely	5
376	Female	88	85＋	With spouse/ children/ others	Married	No	Yes	No	No	Yes	Worride	Yes	No	Yes	Once a week＋	Once a week＋	No	No	Lonely	4
377	Male	70	65-74	With spouse/ children/ others	Married	Yes	No	No	No	Yes	Not worride	Yes	No	No	Once a week＋	Once a week＋	No	Yes	Not lonely	8
378	Female	77	75-84	With spouse/ children/ others	Married	Yes	No	No	No	Yes	Not worride	Yes	Yes	Yes	Less than once a week	Less than once a week	No	No	Not lonely	3
379	Female	81	75-84	With spouse/ children/ others	Married	Yes	No	No	No	Yes	Not worride	Yes	No	No	Once a week＋	Once a week＋	No	Yes	Not lonely	9
380	Female	78	75-84	Living alone	Married	No	Yes	No	No	Yes	Worride	Yes	No	No	Less than once a week	Once a week＋	No	No	Not lonely	6
381	Male	76	75-84	With spouse/ children/ others	Married	Yes	No	No	No	Yes	Not worride	Yes	No	No	Once a week＋	Less than once a week	No	Yes	Not lonely	8
382	Female	75	75-84	Living alone	Married	No	Yes	No	No	Yes	Worride	Yes	No	No	Once a week＋	Less than once a week	No	No	Not lonely	8
383	Male	82	75-84	With spouse/ children/ others	Married	Yes	No	No	No	Yes	Not worride	Yes	No	No	Once a week＋	Once a week＋	No	No	Not lonely	6
384	Female	76	75-84	With spouse/ children/ others	Married	Yes	No	No	No	Yes	Not worride	Yes	No	No	Once a week＋	Once a week＋	Yes	No	Not lonely	9
385	Female	74	65-74	Living alone	Married	No	Yes	No	No	Yes	Worride	Yes	No	No	Once a week＋	Once a week＋	No	No	Not lonely	9
386	Female	73	65-74	With spouse/ children/ others	Married	Yes	No	No	No	Yes	Not worride	Yes	No	No	Once a week＋	Once a week＋	No	No	Not lonely	9
387	Female	80	75-84	Living alone	Married	No	Yes	No	No	Yes	Not worride	Yes	No	No	Once a week＋	Once a week＋	No	No	Not lonely	5
388	Female	79	75-84	With spouse/ children/ others	Married	Yes	No	No	No	Yes	Not worride	Yes	No	No	Once a week＋	Once a week＋	No	No	Not lonely	6
389	Female	86	85＋	Living alone	Married	No	Yes	No	No	Yes	Not worride	Yes	No	No	Once a week＋	Once a week＋	I don't want to answer	No	Not lonely	10
390	Female	78	75-84	Living alone	Married	No	Yes	No	No	Yes	Worride	Yes	No	No	Once a week＋	Once a week＋	No	Yes	Not lonely	3
391	Female	78	75-84	With spouse/ children/ others	Married	Yes	No	No	No	Yes	Not worride	Yes	No	No	Once a week＋	Once a week＋	No	No	Not lonely	8
392	Female	77	75-84	Living alone	Married	No	Yes	No	No	Yes	Worride	Yes	No	No	Once a week＋	Once a week＋	No	No	Not lonely	5
393	Female	86	85＋	Living alone	Married	No	No	No	Yes	Yes	Not worride	Yes	No	Yes	Once a week＋	Once a week＋	No	Yes	Not lonely	6
394	Female	81	75-84	With spouse/ children/ others	Married	Yes	No	No	No	Yes	Worride	Yes	No	No	Once a week＋	Once a week＋	No	No	Lonely	5
395	Female	74	65-74	With spouse/ children/ others	Married	Yes	No	No	No	Yes	Not worride	Yes	No	No	Once a week＋	Once a week＋	No	No	Lonely	4
396	Female	76	75-84	With spouse/ children/ others	Married	Yes	No	No	No	Yes	Not worride	Yes	No	No	Once a week＋	Once a week＋	No	No	Not lonely	10
397	Female	93	85＋	Living alone	Married	No	Yes	No	No	Yes	Worride	Yes	Yes	Yes	Less than once a week	Once a week＋	No	No	Not lonely	6
398	Female	74	65-74	With spouse/ children/ others	Married	Yes	No	No	No	No	Not worride	Yes	No	No	Once a week＋	Once a week＋	No	No	Not lonely	9
399	Female	70	65-74	Living alone	Married	No	Yes	No	No	Yes	Worride	No	No	No	Once a week＋	Once a week＋	No	No	Not lonely	6
400	Female	73	65-74	With spouse/ children/ others	Married	Yes	No	No	No	Yes	Not worride	Yes	No	No	Once a week＋	Once a week＋	No	No	Not lonely	6
401	Female	93	85＋	With spouse/ children/ others	Married	No	Yes	No	No	Yes	Worride	Yes	Yes	Yes	Once a week＋	Once a week＋	No	No	Not lonely	7
402	Female	75	75-84	With spouse/ children/ others	Married	No	Yes	No	No	Yes	Worride	Yes	No	No	Once a week＋	Once a week＋	No	No	Not lonely	9
403	Female	80	75-84	With spouse/ children/ others	Married	Yes	No	No	No	No	Not worride	Yes	No	No	Once a week＋	Once a week＋	No	Yes	Not lonely	4
404	Female	74	65-74	With spouse/ children/ others	Married	Yes	No	No	No	Yes	Worride	Yes	No	No	Once a week＋	Once a week＋	No	No	Not lonely	1
405	Male	81	75-84	With spouse/ children/ others	Married	Yes	No	No	No	Yes	Worride	Yes	No	No	Once a week＋	Once a week＋	No	No	Not lonely	9
406	Female	73	65-74	With spouse/ children/ others	Married	Yes	No	No	No	No	Not worride	Yes	No	No	Once a week＋	Once a week＋	No	No	Not lonely	5
407	Female	78	75-84	With spouse/ children/ others	Married	No	Yes	No	No	Yes	Not worride	Yes	No	No	Once a week＋	Once a week＋	No	No	Not lonely	10
408	Female	69	65-74	Living alone	Unmarried					No	Worride	Yes	No	No	Once a week＋	Once a week＋	No	Yes	Not lonely	5
409	Female	77	75-84	With spouse/ children/ others	Married	Yes	No	No	No	Yes	Worride	Yes	No	No	Once a week＋	Once a week＋	No	No	Not lonely	9
410	Female	75	75-84	With spouse/ children/ others	Married	Yes	No	No	No	Yes	Worride	Yes	No	No	Once a week＋	Once a week＋	No	No	Not lonely	8
411	Female	93	85＋	Living alone	Married	No	Yes	No	No	Yes	Not worride	Yes	Yes	Yes	Once a week＋	Once a week＋	No	Yes	Not lonely	4
412	Female	78	75-84	Living alone	Married	No	Yes	No	No	Yes	Worride	Yes	No	No	Once a week＋	Less than once a week	No	No	Not lonely	10
413	Female	69	65-74	With spouse/ children/ others	Married	Yes	No	No	No	Yes	Worride	Yes	No	No	Once a week＋	Once a week＋	No	No	Not lonely	11
414	Female	80	75-84	With spouse/ children/ others	Married	No	Yes	No	No	Yes	Worride	Yes	No	No	Once a week＋	Once a week＋	No	No	Not lonely	4
415	Female	78	75-84	With spouse/ children/ others	Married	Yes	No	No	No	Yes	Worride	Yes	No	No	Once a week＋	Once a week＋	No	No	Not lonely	7
416	Female	74	65-74	With spouse/ children/ others	Married	Yes	No	No	No	Yes	Not worride	Yes	No	No	Once a week＋	Once a week＋	No	Yes	Not lonely	3
417	Female	81	75-84	Living alone	Married	No	Yes	No	No	Yes	Not worride	Yes	No	No	Once a week＋	Once a week＋	No	No	Not lonely	7
418	Female	84	75-84	With spouse/ children/ others	Married	Yes	No	No	No	Yes	Not worride	No	No	No	Once a week＋	Once a week＋	No	No	Not lonely	10
419	Male	78	75-84	With spouse/ children/ others	Married	Yes	No	No	No	Yes	Worride	Yes	No	No	Less than once a week	Once a week＋	No	No	Not lonely	10
420	Female	70	65-74	Living alone	Married	No	No	Yes	No	Yes	Not worride	No	No	No	Once a week＋	Once a week＋	No	No	Not lonely	8
421	Female	77	75-84	With spouse/ children/ others	Married	No	No	Yes	No	Yes	Worride	Yes	No	No	Once a week＋	Less than once a week	No	Yes	Not lonely	6
422	Female	71	65-74	With spouse/ children/ others	Married	Yes	No	No	No	Yes	Not worride	Yes	No	No	Once a week＋	Once a week＋	No	Yes	Not lonely	8
423	Female	73	65-74	With spouse/ children/ others	Married	Yes	No	No	No	Yes	Worride	Yes	No	No	Once a week＋	Once a week＋	No	Yes	Not lonely	8
424	Female	75	75-84	Living alone	Married	No	Yes	No	No	Yes	Worride	Yes	No	No	Once a week＋	Once a week＋	No	No	Not lonely	9
425	Female	69	65-74	Living alone	Married	No	Yes	No	No	Yes	Worride	Yes	No	No	Once a week＋	Once a week＋	No	Yes	Not lonely	8
426	Male	70	65-74	With spouse/ children/ others	Married	Yes	No	No	No	Yes	Not worride	Yes	No	No	Once a week＋	Once a week＋	No	Yes	Lonely	3
427	Female	79	75-84	Living alone	Married	No	Yes	No	No	Yes	Worride	Yes	No	No	Once a week＋	Once a week＋	No	No	Not lonely	3
428	Female	85	85＋	With spouse/ children/ others	Married	Yes	No	No	No	No	Worride	No	No	No	Once a week＋	Once a week＋	No	No	Not lonely	6
429	Female	78	75-84	With spouse/ children/ others	Married	Yes	No	No	No	Yes	Worride	Yes	No	No	Once a week＋	Once a week＋	No	No	Not lonely	5
430	Female	80	75-84	Living alone	Married	No	Yes	No	No	No	Not worride	No	No	No	Once a week＋	Once a week＋	No	No	Not lonely	10
431	Female	78	75-84	With spouse/ children/ others	Married	Yes	No	No	No	Yes	Worride	Yes	No	No	Once a week＋	Once a week＋	No	Yes	Lonely	7
432	Female	78	75-84	With spouse/ children/ others	Married	Yes	No	No	No	Yes	Not worride	No	No	No	Once a week＋	Once a week＋	No	No	Not lonely	5
433	Female	74	65-74	With spouse/ children/ others	Married	Yes	No	No	No	Yes	Not worride	Yes	No	No	Once a week＋	Once a week＋	No	Yes	Lonely	1
434	Female	83	75-84	Living alone	Married	No	Yes	No	No	Yes	Worride	Yes	No	No	Once a week＋	Once a week＋	No	No	Not lonely	8
435	Female	67	65-74	Living alone	Married	No	No	Yes	No	Yes	Worride	Yes	No	No	Once a week＋	Once a week＋	Yes	No	Not lonely	4
436	Female	91	85＋	Living alone	Married	No	Yes	No	No	Yes	Worride	Yes	No	No	Once a week＋	Once a week＋	No	No	Not lonely	6
437	Male	74	65-74	With spouse/ children/ others	Married	Yes	No	No	No	Yes	Not worride	Yes	No	No	Once a week＋	Once a week＋	No	Yes	Not lonely	8
438	Female	78	75-84	With spouse/ children/ others	Married	Yes	No	No	No	Yes	Not worride	Yes	No	No	Once a week＋	Once a week＋	Yes	Yes	Not lonely	8
439	Female	77	75-84	With spouse/ children/ others	Married	Yes	No	No	No	Yes	Worride	Yes	No	No	Once a week＋	Once a week＋	No	No	Not lonely	2
440	Female	81	75-84	With spouse/ children/ others	Married	Yes	No	No	No	Yes	Worride	Yes	No	No	Once a week＋	Once a week＋	No	No	Not lonely	9
441	Female	78	75-84	With spouse/ children/ others	Married	No	Yes	No	No	Yes	Not worride	Yes	No	No	Once a week＋	Less than once a week	No	No	Not lonely	10
442	Male	72	65-74	With spouse/ children/ others	Married	Yes	No	No	No	Yes	Not worride	No	Yes	No	Once a week＋	Once a week＋	Yes	No	Not lonely	9
443	Female	86	85＋	With spouse/ children/ others	Married	Yes	No	No	No	Yes	Not worride	No	No	No	Once a week＋	Once a week＋	No	No	Not lonely	8
444	Female	75	75-84	With spouse/ children/ others	Married	Yes	No	No	No	Yes	Worride	No	No	No	Once a week＋	Once a week＋	No	Yes	Lonely	10
445	Male	80	75-84	With spouse/ children/ others	Married	Yes	No	No	No	Yes	Not worride	Yes	No	No	Once a week＋	Once a week＋	No	Yes	Not lonely	6
446	Female	72	65-74	With spouse/ children/ others	Married	Yes	No	No	No	Yes	Not worride	Yes	No	No	Once a week＋	Once a week＋	No	Yes	Not lonely	10
447	Female	80	75-84	With spouse/ children/ others	Married	No	Yes	No	No	Yes	Not worride	Yes	No	No	Once a week＋	Once a week＋	No	Yes	Lonely	5
448	Female	84	75-84	With spouse/ children/ others	Married	No	Yes	No	No	Yes	Not worride	No	No	No	Once a week＋	Once a week＋	No	No	Not lonely	7
449	Female	80	75-84	With spouse/ children/ others	Married	Yes	No	No	No	Yes	Not worride	Yes	No	No	Once a week＋	Once a week＋	Yes	Yes	Not lonely	3
450	Female	72	65-74	Living alone	Married	No	Yes	No	No	Yes	Not worride	No	No	No	Once a week＋	Less than once a week	No	No	Not lonely	9
451	Female	71	65-74	With spouse/ children/ others	Married	Yes	No	No	No	Yes	Not worride	Yes	No	No	Once a week＋	Once a week＋	No	Yes	Not lonely	5
452	Male	83	75-84	With spouse/ children/ others	Married	No	Yes	No	No	Yes	Not worride	Yes	No	No	Once a week＋	Once a week＋	No	No	Not lonely	8
453	Female	84	75-84	With spouse/ children/ others	Married	Yes	No	No	No	Yes	Not worride	Yes	Yes	No	Less than once a week	Once a week＋	No	Yes	Lonely	4
454	Female	71	65-74	With spouse/ children/ others	Married	No	Yes	No	No	Yes	Worride	Yes	No	No	Once a week＋	Once a week＋	No	No	Lonely	1
455	Female	81	75-84	Living alone	Married	No	No	Yes	No	Yes	Not worride	Yes	No	No	Once a week＋	Once a week＋	No	No	Not lonely	7
456	Male	75	75-84	With spouse/ children/ others	Married	Yes	No	No	No	Yes	Not worride	Yes	No	No	Once a week＋	Once a week＋	No	No	Not lonely	4
457	Female	81	75-84	Living alone	Married	No	No	Yes	No	Yes	Worride	Yes	No	No	Once a week＋	Less than once a week	Yes	No	Not lonely	9
458	Male	87	85＋	With spouse/ children/ others	Married	Yes	No	No	No	Yes	Not worride	Yes	No	No	Once a week＋	Once a week＋	No	No	Not lonely	8
459	Female	74	65-74	With spouse/ children/ others	Married	Yes	No	No	No	Yes	Worride	No	No	No	Once a week＋	Once a week＋	No	No	Not lonely	10
460	Female	82	75-84	With spouse/ children/ others	Married	No	Yes	No	No	Yes	Not worride	Yes	No	No	Once a week＋	Less than once a week	No	Yes	Not lonely	6
461	Male	79	75-84	With spouse/ children/ others	Married	Yes	No	No	No	Yes	Not worride	Yes	No	No	Once a week＋	Once a week＋	No	No	Not lonely	8
462	Female	84	75-84	With spouse/ children/ others	Married	Yes	No	No	No	Yes	Worride	Yes	No	No	Once a week＋	Once a week＋	No	No	Not lonely	6
463	Female	78	75-84	With spouse/ children/ others	Married	No	No	Yes	No	Yes	Worride	Yes	No	No	Once a week＋	Once a week＋	No	Yes	Not lonely	9
464	Male	89	85＋	With spouse/ children/ others	Married	Yes	No	No	No	Yes	Worride	Yes	No	No	Less than once a week	Less than once a week	No	Yes	Not lonely	2
465	Female	72	65-74	Living alone	Married	No	Yes	No	No	Yes	Not worride	Yes	No	No	Once a week＋	Less than once a week	No	No	Not lonely	6
466	Female	72	65-74	With spouse/ children/ others	Married	Yes	No	No	No	Yes	Worride	No	No	No	Once a week＋	Once a week＋	No	Yes	Not lonely	10
467	Female	75	75-84	With spouse/ children/ others	Married	Yes	No	No	No	Yes	Worride	Yes	No	No	Once a week＋	Once a week＋	No	No	Not lonely	8
468	Female	82	75-84	With spouse/ children/ others	Married	No	Yes	No	No	Yes	Not worride	Yes	No	No	Once a week＋	Once a week＋	No	No	Not lonely	5
469	Female	82	75-84	Living alone	Married	No	Yes	No	No	Yes	Not worride	No	No	No	Less than once a week	Less than once a week	No	No	Not lonely	9
470	Female	73	65-74	With spouse/ children/ others	Married	Yes	No	No	No	No	Not worride	Yes	No	No	Less than once a week	Once a week＋	No	No	Not lonely	6
471	Female	74	65-74	With spouse/ children/ others	Married	Yes	No	No	No	Yes	Not worride	Yes	No	No	Once a week＋	Once a week＋	No	Yes	Not lonely	1
472	Female	70	65-74	Living alone	Married	No	Yes	No	No	Yes	Not worride	Yes	No	No	Once a week＋	Once a week＋	No	No	Not lonely	8
473	Female	72	65-74	With spouse/ children/ others	Married	Yes	No	No	No	Yes	Worride	Yes	No	No	Once a week＋	Once a week＋	No	No	Not lonely	3
474	Female	77	75-84	With spouse/ children/ others	Married	No	No	No	Yes	Yes	Worride	Yes	No	No	Once a week＋	Once a week＋	No	No	Not lonely	10
475	Female	76	75-84	Living alone	Married	No	Yes	No	No	Yes	Not worride	No	No	No	Once a week＋	Once a week＋	Yes	No	Not lonely	7
476	Female	83	75-84	With spouse/ children/ others	Married	No	Yes	No	No	Yes	Not worride	Yes	No	No	Once a week＋	Once a week＋	No	No	Not lonely	8
477	Male	84	75-84	With spouse/ children/ others	Married	Yes	No	No	No	Yes	Worride	Yes	No	No	Once a week＋	Once a week＋	No	Yes	Not lonely	7
478	Female	80	75-84	With spouse/ children/ others	Married	Yes	No	No	No	Yes	Worride	Yes	No	No	Once a week＋	Once a week＋	No	No	Lonely	1
479	Female	70	65-74	Living alone	Married	No	Yes	No	No	Yes	Worride	Yes	No	No	Once a week＋	Once a week＋	Yes	No	Not lonely	7
480	Female	88	85＋	Living alone	Married	No	Yes	No	No	Yes	Worride	Yes	No	Yes	Once a week＋	Once a week＋	No	Yes	Not lonely	7
481	Female	86	85＋	With spouse/ children/ others	Married	No	Yes	No	No	Yes	Worride	Yes	No	No	Once a week＋	Once a week＋	No	No	Not lonely	5
482	Female	86	85＋	With spouse/ children/ others	Married	Yes	No	No	No	Yes	Not worride	Yes	No	No	Once a week＋	Once a week＋	No	Yes	Not lonely	10
483	Female	83	75-84	With spouse/ children/ others	Married	No	Yes	No	No	Yes	Worride	Yes	No	No	Once a week＋	Once a week＋	No	Yes	Not lonely	8
484	Female	84	75-84	With spouse/ children/ others	Married	Yes	No	No	No	Yes	Not worride	Yes	No	No	Once a week＋	Once a week＋	No	No	Not lonely	6
485	Female	78	75-84	With spouse/ children/ others	Married	No	Yes	No	No	Yes	Not worride	Yes	No	No	Once a week＋	Once a week＋	No	No	Not lonely	8
486	Male	85	85＋	With spouse/ children/ others	Married	Yes	No	No	No	Yes	Worride	Yes	Yes	Yes	Less than once a week	Once a week＋	No	Yes	Lonely	2
487	Male	80	75-84	With spouse/ children/ others	Married	Yes	No	No	No	No	Not worride	Yes	Yes	No	Once a week＋	Less than once a week	No	Yes	Not lonely	5
488	Male	89	85＋	With spouse/ children/ others	Married	Yes	No	No	No	Yes	Not worride	Yes	Yes	No	Once a week＋	Once a week＋	No	Yes	Not lonely	7
489	Female	81	75-84	With spouse/ children/ others	Married	Yes	No	No	No	Yes	Worride	Yes	No	No	Once a week＋	Less than once a week	No	No	Not lonely	3
490	Female	80	75-84	With spouse/ children/ others	Married	Yes	No	No	No	Yes	Worride	Yes	No	No	Once a week＋	Once a week＋	No	No	Not lonely	0
491	Female	70	65-74	With spouse/ children/ others	Married	Yes	No	No	No	Yes	Worride	Yes	No	No	Less than once a week	Once a week＋	No	No	Lonely	5
492	Female	78	75-84	With spouse/ children/ others	Married	Yes	No	No	No	Yes	Not worride	No	No	No	Once a week＋	Once a week＋	No	Yes	Not lonely	9
493	Female	78	75-84	Living alone	Married	No	Yes	No	No	Yes	Not worride	Yes	No	No	Once a week＋	Once a week＋	No	No	Not lonely	10
494	Female	75	75-84	With spouse/ children/ others	Married	Yes	No	No	No	Yes	Worride	Yes	No	No	Once a week＋	Once a week＋	No	No	Not lonely	4
495	Female	78	75-84	With spouse/ children/ others	Married	No	Yes	No	No	Yes	Not worride	Yes	No	No	Once a week＋	Once a week＋	No	No	Not lonely	5
496	Female	77	75-84	With spouse/ children/ others	Married	Yes	No	No	No	Yes	Not worride	Yes	No	No	Once a week＋	Once a week＋	No	No	Not lonely	8
497	Male	76	75-84	With spouse/ children/ others	Married	Yes	No	No	No	Yes	Worride	No	No	No	Once a week＋	Once a week＋	No	Yes	Not lonely	10
498	Female	82	75-84	With spouse/ children/ others	Married	Yes	No	No	No	Yes	Worride	Yes	No	No	Once a week＋	Once a week＋	No	No	Not lonely	5
499	Female	81	75-84	With spouse/ children/ others	Married	Yes	No	No	No	Yes	Worride	Yes	No	No	Once a week＋	Once a week＋	No	No	Not lonely	9
500	Female	81	75-84	With spouse/ children/ others	Married	Yes	No	No	No	Yes	Not worride	Yes	No	No	Once a week＋	Once a week＋	Yes	No	Not lonely	6
501	Male	77	75-84	With spouse/ children/ others	Married	No	Yes	No	No	Yes	Worride	Yes	No	No	Once a week＋	Once a week＋	No	No	Not lonely	4
502	Female	68	65-74	With spouse/ children/ others	Married	Yes	No	No	No	Yes	Not worride	Yes	No	No	Once a week＋	Once a week＋	Yes	Yes	Lonely	8
503	Female	77	75-84	With spouse/ children/ others	Married	Yes	No	No	No	Yes	Not worride	Yes	No	No	Once a week＋	Less than once a week	No	Yes	Not lonely	6
504	Female	75	75-84	With spouse/ children/ others	Married	No	Yes	No	No	Yes	Worride	No	No	No	Once a week＋	Once a week＋	No	No	Not lonely	5
505	Female	72	65-74	With spouse/ children/ others	Married	Yes	No	No	No	Yes	Not worride	Yes	No	No	Once a week＋	Once a week＋	No	Yes	Not lonely	8
506	Male	94	85＋	Living alone	Married	No	Yes	No	No	Yes	Not worride	Yes	Yes	Yes	Less than once a week	Less than once a week	No	No	Not lonely	6
507	Female	74	65-74	With spouse/ children/ others	Married	Yes	No	No	No	Yes	Not worride	Yes	No	No	Once a week＋	Once a week＋	No	No	Not lonely	6
508	Female	82	75-84	With spouse/ children/ others	Married	Yes	No	No	No	Yes	Not worride	Yes	No	No	Less than once a week	Once a week＋	No	Yes	Not lonely	8
509	Female	82	75-84	With spouse/ children/ others	Married	No	Yes	No	No	Yes	Not worride	Yes	No	No	Once a week＋	Once a week＋	No	Yes	Not lonely	7
510	Female	79	75-84	Living alone	Married	No	Yes	No	No	Yes	Not worride	Yes	No	No	Once a week＋	Once a week＋	Yes	No	Not lonely	8
511	Female	75	75-84	Living alone	Married	No	No	Yes	No	Yes	Worride	Yes	No	No	Once a week＋	Once a week＋	Yes	No	Not lonely	5
512	Male	96	85＋	With spouse/ children/ others	Married	Yes	No	No	No	Yes	Not worride	Yes	Yes	Yes	Less than once a week	Once a week＋	No	Yes	Not lonely	7
513	Female	77	75-84	With spouse/ children/ others	Married	No	Yes	No	No	Yes	Worride	Yes	No	No	Once a week＋	Once a week＋	No	No	Not lonely	5
514	Female	85	85＋	Living alone	Married	No	Yes	No	No	No	Not worride	Yes	No	No	Once a week＋	Once a week＋	No	Yes	Not lonely	3
515	Female	87	85＋	Living alone	Married	No	Yes	No	No	Yes	Worride	Yes	Yes	Yes	Once a week＋	Once a week＋	Yes	No	Not lonely	8
516	Female	77	75-84	With spouse/ children/ others	Married	Yes	No	No	No	Yes	Worride	Yes	No	No	Once a week＋	Less than once a week	No	No	Not lonely	8
517	Male	90	85＋	Living alone	Married	No	Yes	No	No	Yes	Not worride	Yes	No	No	Once a week＋	Once a week＋	No	No	Not lonely	7
518	Female	74	65-74	With spouse/ children/ others	Married	No	No	Yes	No	Yes	Worride	Yes	No	No	Once a week＋	Once a week＋	No	No	Not lonely	9
519	Female	75	75-84	Living alone	Married	No	No	Yes	No	Yes	Worride	Yes	No	No	Once a week＋	Once a week＋	No	No	Not lonely	5
520	Female	76	75-84	With spouse/ children/ others	Married	No	No	Yes	No	Yes	Not worride	No	No	No	Less than once a week	Once a week＋	No	No	Not lonely	10
521	Female	74	65-74	Living alone	Married	No	No	Yes	No	Yes	Not worride	Yes	No	No	Once a week＋	Once a week＋	No	No	Lonely	2
522	Female	87	85＋	With spouse/ children/ others	Married	No	No	Yes	No	Yes	Worride	Yes	No	No	Once a week＋	Once a week＋	No	No	Not lonely	8
523	Female	71	65-74	Living alone	Married	No	No	Yes	No	Yes	Not worride	Yes	No	No	Once a week＋	Once a week＋	No	No	Not lonely	7
524	Female	73	65-74	Living alone	Married	No	Yes	No	No	Yes	Worride	No	No	No	Once a week＋	Once a week＋	Yes	No	Not lonely	6
525	Female	72	65-74	With spouse/ children/ others	Married	Yes	No	No	No	Yes	Worride	Yes	No	No	Once a week＋	Once a week＋	No	No	Not lonely	5
526	Male	90	85＋	Living alone	Married	No	Yes	No	No	Yes	Not worride	Yes	No	No	Once a week＋	Once a week＋	Yes	No	Not lonely	11
527	Male	90	85＋	With spouse/ children/ others	Married	Yes	No	No	No	Yes	Not worride	Yes	Yes	Yes	Once a week＋	Less than once a week	No	Yes	Not lonely	3
528	Male	69	65-74	With spouse/ children/ others	Married	Yes	No	No	No	Yes	Worride	Yes	No	No	Once a week＋	Once a week＋	Yes	No	Not lonely	5
529	Female	89	85＋	With spouse/ children/ others	Married	No	Yes	No	No	Yes	Not worride	Yes	No	No	Once a week＋	Once a week＋	No	No	Not lonely	11
530	Male	83	75-84	With spouse/ children/ others	Married	Yes	No	No	Yes	Yes	Not worride	Yes	No	No	Less than once a week	Once a week＋	Yes	No	Not lonely	8
531	Female	68	65-74	With spouse/ children/ others	Married	Yes	No	No	No	Yes	Worride	Yes	No	No	Once a week＋	Once a week＋	No	No	Not lonely	4
532	Female	74	65-74	With spouse/ children/ others	Married	Yes	No	No	No	Yes	Worride	Yes	No	No	Once a week＋	Less than once a week	No	No	Not lonely	3
533	Female	78	75-84	With spouse/ children/ others	Married	Yes	No	No	No	Yes	Not worride	Yes	No	No	Once a week＋	Once a week＋	No	No	Not lonely	4
534	Female	87	85＋	Living alone	Married	No	No	Yes	No	Yes	Not worride	Yes	No	No	Less than once a week	Once a week＋	No	No	Not lonely	5
535	Female	80	75-84	With spouse/ children/ others	Married	No	Yes	No	No	Yes	Not worride	Yes	No	No	Once a week＋	Less than once a week	No	No	Not lonely	7
536	Female	78	75-84	Living alone	Married	No	Yes	No	No	Yes	Worride	Yes	No	No	Once a week＋	Less than once a week	No	No	Not lonely	8
537	Female	70	65-74	With spouse/ children/ others	Married	Yes	No	No	No	Yes	Not worride	Yes	No	No	Once a week＋	Once a week＋	No	Yes	Not lonely	10
538	Female	69	65-74	With spouse/ children/ others	Married	Yes	No	No	No	Yes	Worride	Yes	No	No	Once a week＋	Less than once a week	Yes	No	Not lonely	5
539	Male	83	75-84	With spouse/ children/ others	Married	Yes	No	No	No	Yes	Worride	Yes	No	No	Once a week＋	Once a week＋	No	No	Not lonely	6
540	Female	89	85＋	Living alone	Married	No	Yes	No	No	Yes	Not worride	Yes	No	No	Once a week＋	Less than once a week	No	No	Not lonely	9
541	Female	77	75-84	With spouse/ children/ others	Married	Yes	No	No	No	Yes	Not worride	Yes	No	No	Once a week＋	Once a week＋	No	Yes	Not lonely	7
542	Female	73	65-74	With spouse/ children/ others	Married	Yes	No	No	No	Yes	Not worride	Yes	No	No	Once a week＋	Once a week＋	Yes	Yes	Not lonely	10
543	Female	88	85＋	With spouse/ children/ others	Married	No	Yes	No	No	Yes	Not worride	Yes	Yes	No	Once a week＋	Less than once a week	No	Yes	Not lonely	4
544	Female	77	75-84	With spouse/ children/ others	Married	Yes	No	No	No	Yes	Worride	Yes	No	No	Once a week＋	Once a week＋	No	No	Not lonely	3
545	Female	92	85＋	With spouse/ children/ others	Married	Yes	No	No	No	Yes	Not worride	No	No	Yes	Once a week＋	Once a week＋	No	No	Not lonely	3
546	Male	86	85＋	Living alone	Married	No	Yes	No	No	Yes	Not worride	Yes	No	No	Once a week＋	Once a week＋	Yes	No	Not lonely	10
547	Female	77	75-84	Living alone	Married	No	Yes	No	No	Yes	Worride	Yes	No	No	Once a week＋	Once a week＋	No	Yes	Not lonely	10
548	Male	78	75-84	With spouse/ children/ others	Married	Yes	No	No	No	Yes	Not worride	Yes	No	No	Once a week＋	Once a week＋	Yes	No	Not lonely	9
549	Female	83	75-84	Living alone	Married	No	Yes	No	No	Yes	Worride	Yes	No	No	Once a week＋	Once a week＋	No	No	Not lonely	3
550	Female	75	75-84	Living alone	Married	No	Yes	No	No	Yes	Worride	Yes	No	No	Once a week＋	Once a week＋	No	No	Not lonely	8
551	Male	86	85＋	With spouse/ children/ others	Married	Yes	No	No	No	Yes	Not worride	Yes	No	No	Less than once a week	Less than once a week	No	No	Not lonely	9
552	Female	70	65-74	With spouse/ children/ others	Married	Yes	No	No	No	Yes	Not worride	No	No	No	Once a week＋	Once a week＋	No	No	Not lonely	7
553	Female	78	75-84	With spouse/ children/ others	I don't want to answer					Yes	Not worride	Yes	No	Yes	Once a week＋	Once a week＋	No	Yes	Not lonely	10
554	Female	84	75-84	With spouse/ children/ others	Married	Yes	No	No	No	Yes	Not worride	Yes	Yes	Yes	Once a week＋	Once a week＋	No	Yes	Not lonely	5
555	Female	77	75-84	Living alone	Married	No	Yes	No	No	Yes	Worride	No	No	No	Once a week＋	Once a week＋	No	No	Not lonely	6
556	Female	82	75-84	Living alone	Married	No	Yes	No	No	Yes	Worride	Yes	No	No	Once a week＋	Once a week＋	No	No	Not lonely	1
557	Female	71	65-74	With spouse/ children/ others	Married	No	Yes	No	No	No	Worride	No	No	No	Once a week＋	Once a week＋	No	Yes	Not lonely	7
558	Female	82	75-84	With spouse/ children/ others	Married	No	Yes	No	No	Yes	Not worride	Yes	No	No	Once a week＋	Once a week＋	No	Yes	Not lonely	4
559	Female	79	75-84	Living alone	Married	No	Yes	No	No	Yes	Worride	Yes	No	No	Once a week＋	Once a week＋	No	No	Not lonely	9
560	Female	76	75-84	With spouse/ children/ others	Married	Yes	No	No	No	Yes	Not worride	Yes	No	Yes	Once a week＋	Once a week＋	No	Yes	Not lonely	9
561	Female	76	75-84	With spouse/ children/ others	Married	Yes	No	No	No	Yes	Worride	Yes	No	No	Once a week＋	Once a week＋	No	No	Not lonely	3
562	Female	78	75-84	With spouse/ children/ others	Married	No	Yes	No	No	Yes	Not worride	Yes	No	No	Less than once a week	Once a week＋	No	No	Not lonely	9
563	Female	78	75-84	With spouse/ children/ others	Married	Yes	No	No	No	No	Not worride	Yes	No	No	Less than once a week	Once a week＋	No	Yes	Not lonely	6
564	Female	80	75-84	Living alone	Married	No	Yes	No	No	Yes	Not worride	Yes	No	No	Less than once a week	Once a week＋	No	No	Not lonely	8
565	Female	85	85＋	Living alone	Married	No	Yes	No	No	Yes	Worride	No	No	No	Once a week＋	Once a week＋	No	No	Lonely	7
566	Female	82	75-84	With spouse/ children/ others	Married	No	Yes	No	No	Yes	Worride	Yes	No	No	Once a week＋	Less than once a week	No	Yes	Not lonely	7
567	Female	78	75-84	Living alone	Married	No	No	Yes	No	Yes	Worride	Yes	No	No	Once a week＋	Once a week＋	No	No	Lonely	0
568	Female	85	85＋	Living alone	Married	No	Yes	No	No	Yes	Worride	Yes	No	Yes	Once a week＋	Once a week＋	No	Yes	Not lonely	2
569	Female	77	75-84	With spouse/ children/ others	Married	Yes	No	No	No	Yes	Not worride	Yes	No	No	Once a week＋	Once a week＋	No	No	Not lonely	9
570	Female	87	85＋	Living alone	Married	No	Yes	No	No	Yes	Not worride	Yes	No	Yes	Once a week＋	Once a week＋	No	No	Not lonely	8
571	Female	65	65-74	With spouse/ children/ others	Married	No	No	No	Yes	Yes	Not worride	Yes	No	No	Once a week＋	Once a week＋	No	Yes	Not lonely	8
572	Male	82	75-84	With spouse/ children/ others	Married	Yes	No	No	No	Yes	Not worride	Yes	No	No	Once a week＋	Once a week＋	No	No	Not lonely	8
573	Female	79	75-84	With spouse/ children/ others	Married	Yes	No	No	No	Yes	Not worride	Yes	No	No	Once a week＋	Once a week＋	No	No	Lonely	6
574	Female	77	75-84	Living alone	Married	No	Yes	No	No	Yes	Not worride	Yes	No	No	Once a week＋	Less than once a week	No	No	Not lonely	6
575	Female	79	75-84	With spouse/ children/ others	Married	No	Yes	No	No	Yes	Not worride	Yes	No	No	Once a week＋	Once a week＋	No	No	Not lonely	8
576	Female	86	85＋	Living alone	Married	No	Yes	No	No	Yes	Worride	Yes	No	Yes	Once a week＋	Once a week＋	No	No	Not lonely	5
577	Female	80	75-84	With spouse/ children/ others	Married	Yes	No	No	No	Yes	Worride	Yes	No	No	Once a week＋	Once a week＋	No	No	Lonely	7
578	Female	87	85＋	Living alone	Married	No	Yes	No	No	Yes	Not worride	Yes	No	No	Once a week＋	Less than once a week	Yes	No	Not lonely	9
579	Female	93	85＋	With spouse/ children/ others	Married	No	Yes	No	No	Yes	Not worride	Yes	No	No	Once a week＋	Once a week＋	No	Yes	Not lonely	9
580	Female	78	75-84	Living alone	Married	No	No	Yes	No	Yes	Worride	Yes	No	No	Once a week＋	Once a week＋	No	No	Not lonely	4
581	Female	87	85＋	With spouse/ children/ others	Married	No	Yes	No	No	Yes	Not worride	Yes	No	Yes	Once a week＋	Once a week＋	No	No	Not lonely	3
582	Female	91	85＋	Living alone	Married	No	Yes	No	No	Yes	Not worride	Yes	Yes	Yes	Less than once a week	Once a week＋	I don't want to answer	Yes	Not lonely	3
583	Female	96	85＋	Living alone	Married	No	Yes	No	No	Yes	Worride	Yes	No	No	Once a week＋	Once a week＋	No	Yes	Not lonely	5
584	Female	80	75-84	Living alone	Married	No	Yes	No	No	Yes	Not worride	Yes	No	No	Once a week＋	Once a week＋	No	No	Not lonely	6
585	Female	84	75-84	Living alone	Married	No	Yes	No	No	Yes	Not worride	Yes	No	No	Once a week＋	Once a week＋	No	Yes	Not lonely	7
586	Female	85	85＋	Living alone	Married	No	Yes	No	No	Yes	Not worride	Yes	Yes	No	Once a week＋	Once a week＋	No	No	Not lonely	6
587	Female	74	65-74	With spouse/ children/ others	Married	Yes	No	No	No	Yes	Not worride	Yes	No	No	Once a week＋	Less than once a week	Yes	No	Not lonely	8
588	Female	85	85＋	Living alone	Married	No	Yes	No	No	Yes	Not worride	Yes	No	Yes	Once a week＋	Less than once a week	No	Yes	Not lonely	4
589	Female	82	75-84	Living alone	Married	No	No	No	Yes	Yes	Worride	Yes	No	No	Once a week＋	Once a week＋	No	Yes	Not lonely	0
590	Female	81	75-84	With spouse/ children/ others	Married	No	Yes	No	No	Yes	Worride	Yes	No	No	Once a week＋	Less than once a week	No	No	Not lonely	4
591	Female	73	65-74	With spouse/ children/ others	Married	Yes	No	No	No	Yes	Worride	No	No	No	Once a week＋	Less than once a week	No	No	Not lonely	4
592	Female	76	75-84	With spouse/ children/ others	Married	No	Yes	No	No	Yes	Not worride	Yes	No	No	Once a week＋	Once a week＋	Yes	No	Not lonely	10
593	Female	76	75-84	Living alone	Married	No	Yes	No	No	Yes	Worride	Yes	No	No	Once a week＋	Less than once a week	No	No	Not lonely	3
594	Female	80	75-84	Living alone	Married	No	Yes	No	No	Yes	Not worride	Yes	No	No	Once a week＋	Less than once a week	Yes	No	Not lonely	6
595	Female	80	75-84	With spouse/ children/ others	Married	Yes	No	No	No	Yes	Worride	Yes	No	No	Once a week＋	Once a week＋	No	Yes	Lonely	0
596	Female	77	75-84	With spouse/ children/ others	Married	No	No	No	Yes	Yes	Not worride	Yes	No	No	Once a week＋	Less than once a week	No	No	Not lonely	5
597	Female	72	65-74	With spouse/ children/ others	Married	Yes	No	No	No	Yes	Worride	Yes	No	No	Once a week＋	Once a week＋	No	Yes	Lonely	3
598	Female	71	65-74	With spouse/ children/ others	Married	Yes	No	No	No	Yes	Worride	Yes	No	No	Once a week＋	Once a week＋	No	No	Not lonely	5
599	Female	78	75-84	With spouse/ children/ others	Married	Yes	No	No	No	Yes	Worride	Yes	No	No	Once a week＋	Once a week＋	No	No	Not lonely	2
600	Female	87	85＋	Living alone	Married	No	Yes	No	No	No	Worride	Yes	No	Yes	Once a week＋	Once a week＋	No	Yes	Not lonely	10
601	Female	76	75-84	With spouse/ children/ others	Married	Yes	No	No	No	Yes	Worride	Yes	No	No	Once a week＋	Less than once a week	No	Yes	Not lonely	2
602	Female	81	75-84	With spouse/ children/ others	Married	No	Yes	No	No	Yes	Worride	Yes	No	No	Once a week＋	Once a week＋	No	Yes	Lonely	1
603	Female	73	65-74	With spouse/ children/ others	Married	Yes	No	No	No	Yes	Worride	Yes	No	No	Once a week＋	Less than once a week	No	No	Lonely	0
604	Female	80	75-84	Living alone	Married	No	Yes	No	No	Yes	Worride	Yes	No	No	Once a week＋	Less than once a week	No	Yes	Not lonely	1
605	Female	83	75-84	Living alone	Married	No	Yes	No	No	Yes	Not worride	Yes	No	No	Once a week＋	Once a week＋	No	No	Not lonely	5
606	Female	65	65-74	With spouse/ children/ others	Married	Yes	No	No	No	Yes	Not worride	Yes	No	No	Once a week＋	Less than once a week	Yes	No	Not lonely	10
607	Female	83	75-84	Living alone	Married	No	Yes	No	No	Yes	Not worride	Yes	No	No	Once a week＋	Once a week＋	No	No	Not lonely	9
608	Male	79	75-84	With spouse/ children/ others	Married	Yes	No	No	No	Yes	Worride	Yes	No	No	Once a week＋	Once a week＋	No	No	Not lonely	9
609	Male	86	85＋	Living alone	Married	No	Yes	No	No	Yes	Worride	Yes	No	No	Less than once a week	Less than once a week	No	Yes	Not lonely	0
610	Female	75	75-84	With spouse/ children/ others	Married	Yes	No	No	No	Yes	Not worride	Yes	No	No	Once a week＋	Less than once a week	No	No	Not lonely	0
611	Female	78	75-84	Living alone	Married	No	Yes	No	No	Yes	Not worride	Yes	No	No	Once a week＋	Once a week＋	Yes	No	Not lonely	7
612	Female	75	75-84	Living alone	Married	No	Yes	No	No	Yes	Worride	Yes	No	No	Once a week＋	Less than once a week	No	Yes	Not lonely	3
613	Female	73	65-74	With spouse/ children/ others	Married	Yes	No	No	No	Yes	Not worride	Yes	No	No	Once a week＋	Less than once a week	No	No	Not lonely	6
614	Female	79	75-84	With spouse/ children/ others	Married	Yes	No	No	No	Yes	Not worride	Yes	No	No	Once a week＋	Once a week＋	No	No	Not lonely	8
615	Female	85	85＋	Living alone	Married	No	Yes	No	No	Yes	Not worride	No	No	No	Once a week＋	Once a week＋	No	Yes	Not lonely	10
616	Female	72	65-74	Living alone	Married	No	Yes	No	No	Yes	Not worride	No	No	No	Once a week＋	Once a week＋	No	No	Not lonely	7
617	Female	80	75-84	Living alone	Unmarried					No	Not worride	No	No	No	Once a week＋	Once a week＋	No	Yes	Not lonely	7
618	Female	80	75-84	With spouse/ children/ others	Married	No	Yes	No	No	Yes	Not worride	Yes	No	No	Once a week＋	Once a week＋	Yes	No	Not lonely	5
619	Female	81	75-84	Living alone	Married	No	Yes	No	No	Yes	Worride	Yes	No	No	Once a week＋	Once a week＋	No	No	Not lonely	7
620	Female	72	65-74	Living alone	Unmarried					No	Worride	No	No	No	Once a week＋	Once a week＋	No	No	Not lonely	10
621	Female	73	65-74	With spouse/ children/ others	Married	Yes	No	No	No	Yes	Worride	Yes	No	Yes	Once a week＋	Once a week＋	Yes	No	Not lonely	9
622	Male	76	75-84	With spouse/ children/ others	Married	Yes	No	No	No	Yes	Worride	Yes	No	No	Once a week＋	Once a week＋	Yes	No	Lonely	3
623	Female	86	85＋	With spouse/ children/ others	Married	Yes	No	No	No	Yes	Not worride	Yes	Yes	Yes	Less than once a week	Once a week＋	No	No	Not lonely	1
624	Female	82	75-84	With spouse/ children/ others	Married	No	Yes	No	No	Yes	Worride	Yes	No	No	Once a week＋	Once a week＋	No	No	Not lonely	8
625	Female	79	75-84	Living alone	Married	No	Yes	No	No	Yes	Not worride	Yes	No	No	Once a week＋	Once a week＋	No	Yes	Not lonely	6
626	Female	67	65-74	With spouse/ children/ others	Married	Yes	No	No	No	Yes	Worride	Yes	No	No	Once a week＋	Once a week＋	No	No	Not lonely	3
627	Male	77	75-84	With spouse/ children/ others	Married	Yes	No	No	No	Yes	Worride	Yes	Yes	No	Less than once a week	Once a week＋	No	Yes	Lonely	7
628	Female	82	75-84	With spouse/ children/ others	Married	No	Yes	No	No	Yes	Not worride	No	No	No	Less than once a week	Once a week＋	I don't want to answer	No	Not lonely	8
629	Female	89	85＋	With spouse/ children/ others	Married	No	No	No	Yes	Yes	Worride	Yes	Yes	Yes	Once a week＋	Once a week＋	No	No	Not lonely	6
630	Female	74	65-74	With spouse/ children/ others	Married	Yes	No	No	No	Yes	Worride	No	Yes	No	Once a week＋	Once a week＋	No	Yes	Lonely	3
631	Female	76	75-84	Living alone	Married	No	Yes	No	No	Yes	Not worride	Yes	No	No	Once a week＋	Less than once a week	No	No	Not lonely	9
632	Male	90	85＋	With spouse/ children/ others	Married	Yes	No	No	No	Yes	Not worride	Yes	No	Yes	Once a week＋	Once a week＋	Yes	No	Not lonely	4
633	Female	75	75-84	With spouse/ children/ others	Married	Yes	No	No	No	Yes	Worride	Yes	No	No	Once a week＋	Once a week＋	Yes	Yes	Not lonely	4
634	Female	83	75-84	With spouse/ children/ others	Married	No	Yes	No	No	Yes	Not worride	Yes	No	No	Once a week＋	Once a week＋	No	No	Not lonely	10
635	Female	76	75-84	With spouse/ children/ others	Married	Yes	No	No	No	Yes	Not worride	Yes	No	No	Once a week＋	Once a week＋	No	Yes	Not lonely	4
636	Female	77	75-84	With spouse/ children/ others	Married	Yes	No	No	No	Yes	Not worride	Yes	No	No	Once a week＋	Once a week＋	No	No	Not lonely	5
637	Female	78	75-84	Living alone	Married	No	Yes	No	No	Yes	Worride	No	No	No	Once a week＋	Once a week＋	No	No	Not lonely	9
638	Female	77	75-84	With spouse/ children/ others	Married	Yes	No	No	No	Yes	Worride	Yes	No	No	Once a week＋	Once a week＋	No	No	Not lonely	3
639	Female	81	75-84	With spouse/ children/ others	Married	No	Yes	No	No	Yes	Worride	Yes	No	No	Less than once a week	Once a week＋	No	Yes	Lonely	10
640	Female	80	75-84	With spouse/ children/ others	Married	Yes	No	No	No	No	Worride	Yes	No	No	Once a week＋	Once a week＋	I don't want to answer	No	Lonely	0
641	Female	77	75-84	Living alone	Married	No	Yes	No	No	Yes	Worride	Yes	Yes	Yes	Once a week＋	Less than once a week	No	No	Not lonely	1
642	Female	84	75-84	Living alone	Married	No	Yes	No	No	Yes	Not worride	Yes	No	Yes	Once a week＋	Once a week＋	No	No	Not lonely	2
643	Female	74	65-74	With spouse/ children/ others	Married	Yes	No	No	No	Yes	Not worride	Yes	No	No	Once a week＋	Once a week＋	No	No	Not lonely	10
644	Female	73	65-74	With spouse/ children/ others	Married	Yes	No	No	No	Yes	Not worride	Yes	No	No	Once a week＋	Once a week＋	No	Yes	Not lonely	5
645	Female	84	75-84	With spouse/ children/ others	Married	Yes	No	No	No	Yes	Not worride	Yes	No	No	Once a week＋	Once a week＋	I don't want to answer	No	Not lonely	6
646	Female	84	75-84	With spouse/ children/ others	Married	Yes	No	No	No	Yes	Worride	Yes	No	No	Once a week＋	Once a week＋	No	Yes	Not lonely	6
647	Female	77	75-84	With spouse/ children/ others	Married	Yes	No	No	No	Yes	Not worride	Yes	No	No	Once a week＋	Once a week＋	No	No	Not lonely	9
648	Female	70	65-74	With spouse/ children/ others	Married	Yes	No	No	No	Yes	Not worride	Yes	No	No	Once a week＋	Once a week＋	No	Yes	Not lonely	8
649	Female	81	75-84	With spouse/ children/ others	Married	Yes	No	No	No	Yes	Not worride	No	No	No	Once a week＋	Once a week＋	No	No	Not lonely	8
650	Female	79	75-84	With spouse/ children/ others	Married	Yes	No	No	No	Yes	Worride	Yes	No	No	Once a week＋	Once a week＋	No	Yes	Not lonely	9
651	Female	82	75-84	With spouse/ children/ others	Married	Yes	No	No	No	Yes	Worride	Yes	No	No	Once a week＋	Once a week＋	No	No	Not lonely	1
652	Female	79	75-84	Living alone	Married	No	Yes	No	No	Yes	Worride	Yes	No	No	Once a week＋	Once a week＋	No	No	Not lonely	4
653	Male	85	85＋	With spouse/ children/ others	Married	Yes	No	No	No	Yes	Not worride	Yes	No	No	Once a week＋	Once a week＋	No	No	Not lonely	9
654	Female	88	85＋	With spouse/ children/ others	Married	Yes	No	No	No	Yes	Not worride	No	No	No	Once a week＋	Less than once a week	No	Yes	Not lonely	9
655	Male	71	65-74	Living alone	Married	No	No	Yes	No	Yes	Not worride	Yes	No	No	Less than once a week	Once a week＋	No	Yes	Lonely	5
656	Female	73	65-74	With spouse/ children/ others	Married	Yes	No	No	No	Yes	Not worride	Yes	No	No	Once a week＋	Once a week＋	Yes	No	Not lonely	8
657	Female	77	75-84	With spouse/ children/ others	Married	Yes	No	No	No	Yes	Not worride	Yes	No	No	Once a week＋	Once a week＋	No	No	Not lonely	6
658	Male	80	75-84	With spouse/ children/ others	Married	Yes	No	No	No	Yes	Not worride	Yes	No	No	Once a week＋	Once a week＋	No	No	Not lonely	3
659	Female	68	65-74	With spouse/ children/ others	Married	Yes	No	No	No	Yes	Worride	Yes	No	No	Once a week＋	Once a week＋	No	No	Not lonely	4
660	Female	80	75-84	With spouse/ children/ others	Married	Yes	Yes	No	No	No	Not worride	Yes	No	No	Once a week＋	Once a week＋	No	No	Not lonely	6
661	Female	89	85＋	Living alone	Married	No	Yes	No	No	Yes	Not worride	Yes	No	Yes	Once a week＋	Once a week＋	No	No	Not lonely	8
662	Female	74	65-74	Living alone	Unmarried					No	Worride	Yes	No	No	Once a week＋	Once a week＋	No	No	Not lonely	4
663	Male	76	75-84	With spouse/ children/ others	Married	Yes	No	No	No	Yes	Worride	Yes	No	No	Once a week＋	Once a week＋	No	No	Not lonely	6
664	Male	75	75-84	With spouse/ children/ others	Married	Yes	No	No	No	Yes	Not worride	Yes	No	No	Once a week＋	Once a week＋	Yes	No	Not lonely	7
665	Female	70	65-74	With spouse/ children/ others	Married	Yes	No	No	No	Yes	Not worride	No	No	No	Once a week＋	Once a week＋	No	No	Not lonely	5
666	Male	78	75-84	With spouse/ children/ others	Married	Yes	No	No	No	Yes	Not worride	Yes	No	No	Once a week＋	Once a week＋	Yes	No	Not lonely	9
667	Female	76	75-84	With spouse/ children/ others	Married	No	Yes	No	No	Yes	Worride	Yes	No	Yes	Once a week＋	Once a week＋	No	No	Not lonely	9
668	Female	71	65-74	Living alone	Married	No	Yes	No	No	Yes	Not worride	Yes	No	No	Once a week＋	Once a week＋	Yes	No	Not lonely	8
669	Female	79	75-84	Living alone	Married	No	Yes	No	No	Yes	Worride	Yes	No	No	Once a week＋	Once a week＋	No	No	Not lonely	8
670	Female	76	75-84	With spouse/ children/ others	Unmarried					No	Worride	Yes	No	No	Less than once a week	Less than once a week	No	No	Lonely	0
671	Female	86	85＋	Living alone	Married	No	Yes	No	No	Yes	Not worride	Yes	No	No	Once a week＋	Once a week＋	No	Yes	Lonely	5
672	Female	89	85＋	Living alone	Married	No	Yes	No	No	Yes	Worride	Yes	No	No	Once a week＋	Less than once a week	No	No	Not lonely	10
673	Female	79	75-84	With spouse/ children/ others	Married	Yes	No	No	No	Yes	Not worride	No	No	No	Once a week＋	Once a week＋	No	No	Not lonely	7
674	Female	78	75-84	With spouse/ children/ others	Married	Yes	No	No	No	Yes	Not worride	No	No	No	Once a week＋	Once a week＋	No	No	Not lonely	7
675	Female	85	85＋	Living alone	Married	No	Yes	No	No	Yes	Not worride	Yes	No	No	Less than once a week	Once a week＋	No	No	Not lonely	4
676	Female	80	75-84	Living alone	Married	No	No	No	No	Yes	Not worride	Yes	No	No	Less than once a week	Less than once a week	No	Yes	Not lonely	4
677	Male	69	65-74	With spouse/ children/ others	Married	Yes	No	No	No	Yes	Not worride	Yes	No	No	Once a week＋	Once a week＋	No	Yes	Not lonely	6
678	Male	77	75-84	With spouse/ children/ others	Married	Yes	No	No	No	Yes	Not worride	Yes	No	No	Once a week＋	Once a week＋	Yes	Yes	Not lonely	5
679	Male	75	75-84	Living alone	Unmarried					No	Not worride	Yes	No	No	Once a week＋	Less than once a week	No	No	Not lonely	8
680	Female	83	75-84	Living alone	Married	No	Yes	No	No	Yes	Not worride	Yes	No	No	Once a week＋	Once a week＋	No	No	Lonely	4
681	Female	75	75-84	Living alone	Married	No	Yes	No	No	Yes	Not worride	Yes	No	No	Once a week＋	Once a week＋	No	No	Not lonely	9
682	Female	78	75-84	With spouse/ children/ others	Married	Yes	No	No	No	Yes	Worride	Yes	No	No	Once a week＋	Once a week＋	No	No	Not lonely	6
683	Female	81	75-84	Living alone	Married	No	Yes	No	No	No	Worride	No	No	No	Once a week＋	Once a week＋	No	No	Not lonely	5
684	Female	73	65-74	With spouse/ children/ others	Married	Yes	No	No	No	Yes	Not worride	Yes	No	No	Once a week＋	Less than once a week	No	Yes	Not lonely	6
685	Male	80	75-84	With spouse/ children/ others	Married	Yes	No	No	No	Yes	Not worride	No	No	Yes	Once a week＋	Once a week＋	No	Yes	Not lonely	4
686	Male	71	65-74	With spouse/ children/ others	Married	Yes	No	No	No	Yes	Worride	Yes	No	No	Once a week＋	Once a week＋	No	Yes	Not lonely	6
687	Female	75	75-84	Living alone	Married	No	Yes	No	No	Yes	Worride	Yes	No	No	Once a week＋	Once a week＋	No	No	Lonely	2
688	Male	68	65-74	With spouse/ children/ others	Married	Yes	No	No	No	Yes	Worride	Yes	No	No	Once a week＋	Once a week＋	No	No	Not lonely	3
689	Female	81	75-84	Living alone	Married	No	Yes	No	No	Yes	Worride	Yes	No	No	Once a week＋	Less than once a week	I don't want to answer	No	Not lonely	6
690	Female	83	75-84	Living alone	Married	No	Yes	No	No	Yes	Not worride	Yes	No	No	Once a week＋	Once a week＋	No	No	Not lonely	5
691	Male	73	65-74	With spouse/ children/ others	Married	Yes	No	No	No	Yes	Worride	No	No	No	Once a week＋	Once a week＋	Yes	No	Not lonely	6
692	Female	75	75-84	Living alone	Married	No	Yes	No	No	Yes	Worride	Yes	No	No	Once a week＋	Less than once a week	No	No	Not lonely	5
693	Female	69	65-74	With spouse/ children/ others	Married	Yes	No	No	No	Yes	Not worride	Yes	No	No	Once a week＋	Less than once a week	No	No	Not lonely	10
694	Male	83	75-84	With spouse/ children/ others	Married	Yes	No	No	No	Yes	Worride	Yes	No	Yes	Once a week＋	Once a week＋	No	Yes	Not lonely	6
695	Male	84	75-84	With spouse/ children/ others	Married	Yes	No	No	No	Yes	Not worride	Yes	No	No	Once a week＋	Once a week＋	No	No	Not lonely	6
696	Female	77	75-84	With spouse/ children/ others	Married	Yes	No	No	No	Yes	Not worride	Yes	No	No	Once a week＋	Once a week＋	No	No	Not lonely	10
697	Male	86	85＋	With spouse/ children/ others	Married	Yes	No	No	No	Yes	Not worride	Yes	No	No	Once a week＋	Once a week＋	No	No	Not lonely	7
698	Male	84	75-84	With spouse/ children/ others	Married	Yes	No	No	No	Yes	Not worride	Yes	No	No	Less than once a week	Once a week＋	No	No	Not lonely	8
699	Female	80	75-84	With spouse/ children/ others	Married	Yes	No	No	No	Yes	Not worride	Yes	No	No	Once a week＋	Once a week＋	No	No	Not lonely	2
700	Female	94	85＋	With spouse/ children/ others	Married	No	Yes	No	No	Yes	Not worride	Yes	No	No	Once a week＋	Once a week＋	No	No	Lonely	3
701	Female	87	85＋	Living alone	Married	No	Yes	No	No	Yes	Worride	Yes	No	No	Once a week＋	Once a week＋	No	No	Not lonely	3
702	Female	80	75-84	With spouse/ children/ others	Married	No	Yes	No	No	Yes	Worride	Yes	No	No	Once a week＋	Less than once a week	Yes	No	Not lonely	7
703	Female	78	75-84	With spouse/ children/ others	Married	Yes	No	No	No	Yes	Worride	Yes	No	No	Once a week＋	Once a week＋	No	No	Not lonely	7
704	Female	91	85＋	With spouse/ children/ others	Married	No	Yes	No	No	Yes	Worride	Yes	Yes	Yes	Once a week＋	Once a week＋	No	No	Not lonely	4
705	Female	74	65-74	With spouse/ children/ others	Married	No	No	Yes	No	Yes	Not worride	Yes	No	No	Once a week＋	Once a week＋	Yes	No	Not lonely	10
706	Female	72	65-74	With spouse/ children/ others	Married	Yes	No	No	No	Yes	Not worride	Yes	No	No	Once a week＋	Once a week＋	No	Yes	Not lonely	10
707	Female	70	65-74	Living alone	Married	No	Yes	No	No	Yes	Worride	Yes	No	No	Once a week＋	Once a week＋	No	Yes	Lonely	7
708	Female	77	75-84	Living alone	Married	No	Yes	No	No	Yes	Worride	Yes	No	No	Once a week＋	Once a week＋	No	No	Not lonely	7
709	Male	76	75-84	With spouse/ children/ others	Married	Yes	No	No	No	No	Not worride	Yes	No	No	Once a week＋	Once a week＋	Yes	No	Not lonely	10
710	Male	86	85＋	With spouse/ children/ others	Married	No	No	No	No	Yes	Not worride	No	No	No	Once a week＋	Once a week＋	No	Yes	Not lonely	8
711	Female	77	75-84	Living alone	Married	No	Yes	No	No	Yes	Not worride	Yes	Yes	No	Once a week＋	Once a week＋	No	No	Lonely	6
712	Female	84	75-84	Living alone	Married	No	Yes	No	No	Yes	Worride	Yes	No	No	Once a week＋	Once a week＋	No	No	Not lonely	3
713	Male	81	75-84	With spouse/ children/ others	Married	Yes	No	No	No	Yes	Not worride	Yes	No	No	Once a week＋	Once a week＋	No	Yes	Not lonely	2
714	Female	92	85＋	With spouse/ children/ others	Married	No	Yes	No	No	Yes	Worride	Yes	Yes	No	Less than once a week	Once a week＋	No	Yes	Not lonely	5
715	Female	82	75-84	With spouse/ children/ others	Married	Yes	No	No	No	Yes	Not worride	Yes	No	No	Once a week＋	Once a week＋	No	No	Not lonely	10
716	Male	78	75-84	With spouse/ children/ others	Married	Yes	No	No	No	Yes	Worride	Yes	Yes	No	Less than once a week	Less than once a week	No	Yes	Not lonely	4
717	Male	71	65-74	With spouse/ children/ others	Married	Yes	No	No	No	Yes	Worride	Yes	No	No	Less than once a week	Once a week＋	No	Yes	Not lonely	6
		78.6722	0							0
